# Supplementary material for: Molecular basis of bacterial DSR2 anti-phage defense and viral immune evasion
Source: Nat Commun. 2024 May 10;15:3954. doi: 10.1038/s41467-024-48291-4 (PMC11087589; doi:10.1038/s41467-024-48291-4)
Supplement: Supplementary file 6 — Source Data [file 41467_2024_48291_MOESM6_ESM.xlsx]

## Sheet: Fig.2A
DSR2	DSR2+Tube-hexamer	DSR2+Tube-filament	DSR2+DSR2H171A-Tube	DSR2H171A-Tube
270	-392	-90	11756	-94
311	-353	-95	11660	531
89	65	118	11902	821
318	71	500	12197	691
556	-48	501	12219	976

## Sheet: Fig.4D
DSR2	DSR2H171A-Tube	DSR2+DSR2H171A-Tube	DSR2I259G/Y260G	DSR2I259G/Y260G+DSR2H171A-Tube
679	83	12174	1559	6912
250	605	12049	1505	7090
423	535	11954	1476	6927
424	174	12345	1439	7749
642	517	11684	1627	7581

## Sheet: Fig.5I
DSR2	DSR2-DSAD1	DSR2+DSR2H171A-Tube	DSR2-DSAD1+DSR2H171A-Tube
210	824	11045	5543
301	991	11233	5606
694	1314	11312	5780
570	2030	11417	5937
648	1604	11517	5513

## Sheet: Fig.6D
DSR2H171A-Tube	DSR2+DSR2H171A-Tube	DSR2loop143-148+DSR2H171A-Tube	DSR2I463G/Y471G+DSR2H171A-Tube	DSR2N521G/F522G/M531G/P532G+DSR2H171A-Tube	DSR2linker+DSR2H171A-Tube
473	12537	4327	3788	4245	10315
1208	12109	3978	3607	4199	10291
597	12103	3882	3650	4049	10394
914	12235	3854	3783	4009	9904
339	12085	3996	3778	3771	9431

## Sheet: Supplementary Fig1
DSR2			DSR2-DSAD1			DSR2-TubeSUMOtag
Evolution Volume (ml)	Abs280 (mAU)		Evolution Volume (ml)	Abs280 (mAU)		Evolution Volume (ml)	Abs280 (mAU)
0.001	13.7706		0.008	-5.16103		0.006	-2.31351
0.016	13.7771		0.03	-5.27861		0.027	-2.47058
0.032	13.6721		0.052	-5.31413		0.048	-2.63534
0.047	13.5457		0.074	-4.26232		0.068	-2.66617
0.063	13.6244		0.096	2.83483		0.089	-2.41853
0.078	15.9045		0.117	7.97768		0.109	23.4078
0.094	41.4099		0.139	4.5463		0.13	68.9295
0.109	75.3699		0.161	1.21105		0.151	78.6604
0.124	81.7752		0.183	-0.295856		0.171	57.3871
0.14	68.7153		0.205	-1.17224		0.192	42.8764
0.155	60.0691		0.227	-1.83034		0.212	35.1596
0.171	52.9204		0.249	-2.39587		0.233	30.049
0.186	47.3998		0.271	-2.89892		0.254	25.7309
0.202	43.3058		0.293	-3.28477		0.274	22.4964
0.217	40.1441		0.315	-3.59126		0.295	20.7876
0.232	37.6101		0.337	-3.84149		0.315	19.6428
0.248	35.4233		0.359	-4.01201		0.336	18.0072
0.263	33.4679		0.381	-4.16284		0.357	15.9593
0.279	31.8499		0.402	-4.33147		0.377	13.8144
0.294	30.507		0.424	-4.42404		0.398	11.8583
0.309	29.3118		0.446	-4.47631		0.418	10.2471
0.325	28.2421		0.468	-4.50652		0.439	8.91416
0.34	27.2638		0.49	-4.55617		0.46	7.78844
0.356	26.435		0.512	-4.66713		0.48	6.79104
0.371	25.6552		0.534	-4.7067		0.501	5.92632
0.387	25.0084		0.556	-4.74472		0.521	5.22431
0.402	24.4121		0.578	-4.74963		0.542	4.57577
0.417	23.7396		0.6	-4.76955		0.563	4.04314
0.433	23.1704		0.622	-4.80558		0.583	3.48528
0.448	22.6033		0.644	-4.81166		0.604	2.92521
0.464	22.0202		0.666	-4.82789		0.624	2.49927
0.479	21.5721		0.687	-4.8217		0.645	2.10561
0.495	21.193		0.709	-4.8141		0.666	1.73409
0.51	20.7539		0.731	-4.79374		0.686	1.39247
0.525	20.3506		0.753	-4.79066		0.707	1.07127
0.541	20.0075		0.775	-4.80771		0.727	0.804297
0.556	19.6413		0.797	-4.78589		0.748	0.597381
0.572	19.3315		0.819	-4.78941		0.769	0.377963
0.587	19.024		0.841	-4.80542		0.789	0.147378
0.603	18.6815		0.863	-4.82971		0.81	-0.0333635
0.618	18.4335		0.885	-4.86882		0.83	-0.21729
0.633	18.2469		0.907	-4.85322		0.851	-0.418191
0.649	17.9937		0.929	-4.85054		0.872	-0.606723
0.664	17.7688		0.951	-4.8746		0.892	-0.764008
0.68	17.5449		0.972	-4.89413		0.913	-0.881525
0.695	17.3069		0.994	-4.90508		0.933	-0.996475
0.711	17.0611		1.016	-4.92046		0.954	-1.10561
0.726	16.8479		1.038	-4.92574		0.974	-1.24615
0.741	16.6823		1.06	-4.91326		0.995	-1.40475
0.757	16.4896		1.082	-4.90817		1.016	-1.45467
0.772	16.2982		1.104	-4.92873		1.036	-1.52566
0.788	16.1139		1.126	-4.95217		1.057	-1.64979
0.803	15.923		1.148	-4.96963		1.077	-1.71349
0.818	15.7517		1.17	-4.95073		1.098	-1.7747
0.834	15.623		1.192	-4.89428		1.119	-1.85729
0.849	15.5165		1.214	-4.90997		1.139	-1.95196
0.865	15.4278		1.236	-4.94075		1.16	-2.02638
0.88	15.3522		1.257	-4.94947		1.18	-2.13044
0.896	15.2366		1.279	-4.97106		1.201	-2.20485
0.911	15.1229		1.301	-4.96172		1.222	-2.23402
0.926	15.0686		1.323	-4.94686		1.242	-2.2848
0.942	15.0029		1.345	-4.96867		1.263	-2.32864
0.957	14.9316		1.367	-4.98018		1.283	-2.38759
0.973	14.8615		1.389	-5.00063		1.304	-2.44284
0.988	14.8084		1.411	-5.0034		1.325	-2.49405
1.004	14.7735		1.433	-5.0037		1.345	-2.54455
1.019	14.7348		1.455	-5.0056		1.366	-2.59062
1.034	14.6674		1.477	-4.99362		1.386	-2.65518
1.05	14.6235		1.499	-4.99301		1.407	-2.68394
1.065	14.6093		1.521	-4.98572		1.428	-2.71996
1.081	14.551		1.543	-5.00136		1.448	-2.77998
1.096	14.4702		1.564	-5.01223		1.469	-2.85906
1.112	14.46		1.586	-4.99596		1.489	-2.8718
1.127	14.4352		1.608	-5.03125		1.51	-2.89381
1.142	14.4107		1.63	-5.04182		1.531	-2.96672
1.158	14.3798		1.652	-5.01052		1.551	-2.97749
1.173	14.3158		1.674	-5.02661		1.572	-3.02505
1.189	14.2468		1.696	-5.01239		1.592	-3.09137
1.204	14.2029		1.718	-5.03001		1.613	-3.12659
1.22	14.1882		1.74	-5.06943		1.634	-3.14696
1.235	14.2379		1.762	-5.04911		1.654	-3.16178
1.25	14.2404		1.784	-5.04811		1.675	-3.22355
1.266	14.1613		1.806	-5.06158		1.695	-3.26816
1.281	14.1833		1.828	-5.05968		1.716	-3.27751
1.297	14.1766		1.849	-5.06161		1.737	-3.2907
1.312	14.1026		1.871	-5.0663		1.757	-3.33664
1.327	14.0734		1.893	-5.06232		1.778	-3.40069
1.343	14.0638		1.915	-5.06287		1.798	-3.40792
1.358	14.0791		1.937	-5.07909		1.819	-3.45104
1.374	14.074		1.959	-5.07704		1.84	-3.50619
1.389	14.0572		1.981	-5.06487		1.86	-3.53359
1.405	14.0296		2.003	-5.06504		1.881	-3.58166
1.42	13.9768		2.025	-5.07428		1.901	-3.59791
1.435	13.9951		2.047	-5.08856		1.922	-3.61924
1.451	13.9799		2.069	-5.08257		1.943	-3.66556
1.466	13.9426		2.091	-5.1024		1.963	-3.72299
1.482	13.9333		2.113	-5.09954		1.984	-3.77983
1.497	13.8964		2.134	-5.09754		2.004	-3.75268
1.513	13.8443		2.156	-5.12503		2.025	-3.76862
1.528	13.8005		2.178	-5.10861		2.045	-3.86392
1.543	13.7626		2.2	-5.12024		2.066	-3.86544
1.559	13.6715		2.222	-5.10547		2.087	-3.74864
1.574	13.6037		2.244	-5.08736		2.107	-3.81436
1.59	13.5701		2.266	-5.09386		2.128	-3.97941
1.605	13.5524		2.288	-5.08983		2.148	-3.99463
1.621	13.497		2.31	-5.08216		2.169	-4.02916
1.636	13.4299		2.332	-5.10693		2.19	-4.04963
1.651	13.3873		2.354	-5.11474		2.21	-4.0469
1.667	13.3089		2.376	-5.11878		2.231	-4.09001
1.682	13.1951		2.398	-5.11816		2.251	-4.11533
1.698	13.1475		2.419	-5.1192		2.272	-4.11451
1.713	13.3716		2.441	-5.11636		2.293	-4.15633
1.729	13.2663		2.463	-5.10304		2.313	-4.21381
1.744	12.7829		2.485	-5.11754		2.334	-4.22776
1.759	12.6132		2.507	-5.12676		2.354	-4.23944
1.775	12.458		2.529	-5.12038		2.375	-4.26881
1.79	12.2549		2.551	-5.12979		2.396	-4.27013
1.806	12.0475		2.573	-5.12914		2.416	-4.32027
1.821	11.9113		2.595	-5.11869		2.437	-4.38039
1.836	11.7289		2.617	-5.12142		2.457	-4.37003
1.852	11.5036		2.639	-5.11689		2.478	-4.37711
1.867	11.2841		2.661	-5.12917		2.499	-4.40109
1.883	11.063		2.683	-5.1332		2.519	-4.41764
1.898	10.8186		2.704	-5.12404		2.54	-4.46935
1.914	10.5678		2.726	-5.15444		2.56	-4.47605
1.929	10.2939		2.748	-5.15184		2.581	-4.49962
1.944	9.97125		2.77	-5.14591		2.602	-4.52954
1.96	9.67042		2.792	-5.18763		2.622	-4.54995
1.975	9.38148		2.814	-5.16713		2.643	-4.56259
1.991	9.01945		2.836	-5.13543		2.663	-4.54973
2.006	8.59525		2.858	-5.16001		2.684	-4.57688
2.022	8.23752		2.88	-5.2047		2.705	-4.57946
2.037	7.8537		2.902	-5.19087		2.725	-4.63686
2.052	7.40859		2.924	-5.14472		2.746	-4.69517
2.068	6.95598		2.946	-5.13409		2.766	-4.70531
2.083	6.50986		2.968	-5.16647		2.787	-4.70513
2.099	6.04567		2.989	-5.19278		2.808	-4.70208
2.114	5.5851		3.011	-5.19285		2.828	-4.71598
2.13	5.13303		3.033	-5.1827		2.849	-4.72423
2.145	4.59482		3.055	-5.17043		2.869	-4.74018
2.16	4.0653		3.077	-5.19161		2.89	-4.78515
2.176	3.53716		3.099	-5.18293		2.911	-4.81482
2.191	2.99722		3.121	-5.20981		2.931	-4.81392
2.207	2.41191		3.143	-5.22876		2.952	-4.81468
2.222	1.78317		3.165	-5.22518		2.972	-4.80347
2.238	1.20141		3.187	-5.21049		2.993	-4.81234
2.253	0.614706		3.209	-5.21371		3.013	-4.83388
2.268	0.0058547		3.231	-5.18688		3.034	-4.84349
2.284	-0.620539		3.253	-5.18142		3.055	-4.89495
2.299	-1.24351		3.275	-5.20547		3.075	-4.9024
2.315	-1.88515		3.296	-5.18826		3.096	-4.92154
2.33	-2.57333		3.318	-5.1917		3.116	-4.92893
2.345	-3.26637		3.34	-5.21468		3.137	-4.92373
2.361	-3.9345		3.362	-5.22184		3.158	-4.99035
2.376	-4.58502		3.384	-5.2205		3.178	-5.00032
2.392	-5.25636		3.406	-5.19778		3.199	-4.99992
2.407	-5.94221		3.428	-5.21361		3.219	-4.98645
2.423	-6.66504		3.45	-5.2285		3.24	-4.96394
2.438	-7.42083		3.472	-5.20977		3.261	-4.98848
2.453	-8.12459		3.494	-5.20688		3.281	-5.00925
2.469	-8.80613		3.516	-5.18891		3.302	-5.06032
2.484	-9.49593		3.538	-5.20155		3.322	-5.07221
2.5	-10.2011		3.56	-5.20632		3.343	-5.06635
2.515	-10.9274		3.581	-5.17953		3.364	-5.05925
2.531	-11.6736		3.603	-5.19824		3.384	-5.07985
2.546	-12.348		3.625	-5.21797		3.405	-5.10541
2.561	-13.0016		3.647	-5.20504		3.425	-5.10212
2.577	-13.7539		3.669	-5.21155		3.446	-5.12276
2.592	-14.4596		3.691	-5.23145		3.467	-5.16831
2.608	-15.1173		3.713	-5.24537		3.487	-5.18455
2.623	-15.7937		3.735	-5.2243		3.508	-5.15419
2.639	-16.5175		3.757	-5.21365		3.528	-5.15214
2.654	-17.2389		3.779	-5.21682		3.549	-5.14136
2.669	-17.8462		3.801	-5.23721		3.57	-5.13216
2.685	-18.4755		3.823	-5.24807		3.59	-5.18071
2.7	-19.1311		3.845	-5.23134		3.611	-5.21455
2.716	-19.7809		3.866	-5.19837		3.631	-5.20105
2.731	-20.4664		3.888	-5.22084		3.652	-5.21187
2.747	-21.1524		3.91	-5.22065		3.673	-5.2453
2.762	-21.8005		3.932	-5.20636		3.693	-5.27018
2.777	-22.4056		3.954	-5.23498		3.714	-5.27527
2.793	-23.0001		3.976	-5.2402		3.734	-5.26999
2.808	-23.6526		3.998	-5.24299		3.755	-5.27995
2.824	-24.3155		4.02	-5.2525		3.776	-5.28612
2.839	-24.8797		4.042	-5.24513		3.796	-5.29939
2.854	-25.4133		4.064	-5.24332		3.817	-5.29546
2.87	-25.9534		4.086	-5.22712		3.837	-5.25016
2.885	-26.4868		4.108	-5.24178		3.858	-5.26404
2.901	-27.1043		4.13	-5.23885		3.879	-5.31427
2.916	-27.7082		4.151	-5.19751		3.899	-5.31592
2.932	-28.2344		4.173	-5.21058		3.92	-5.30251
2.947	-28.7971		4.195	-5.24501		3.94	-5.3025
2.962	-29.328		4.217	-5.22925		3.961	-5.32831
2.978	-29.816		4.239	-5.19744		3.982	-5.36536
2.993	-30.3405		4.261	-5.22293		4.002	-5.38565
3.009	-30.8676		4.283	-5.23076		4.023	-5.38305
3.024	-31.3449		4.305	-5.21032		4.043	-5.39129
3.04	-31.8332		4.327	-5.21325		4.064	-5.42161
3.055	-32.3483		4.349	-5.23022		4.084	-5.40767
3.07	-32.8324		4.371	-5.21661		4.105	-5.41035
3.086	-33.2872		4.393	-5.22889		4.126	-5.45441
3.101	-33.7014		4.415	-5.23977		4.146	-5.46822
3.117	-34.0865		4.436	-5.21206		4.167	-5.43875
3.132	-34.5448		4.458	-5.20898		4.187	-5.41495
3.148	-35.0285		4.48	-5.25402		4.208	-5.43219
3.163	-35.3977		4.502	-5.26145		4.229	-5.43326
3.178	-35.7587		4.524	-5.24768		4.249	-5.41716
3.194	-36.1881		4.546	-5.22924		4.27	-5.44592
3.209	-36.5709		4.568	-5.21644		4.29	-5.46239
3.225	-36.9385		4.59	-5.2364		4.311	-5.46118
3.24	-37.3422		4.612	-5.22395		4.332	-5.49293
3.256	-37.7234		4.634	-5.23435		4.352	-5.48442
3.271	-38.0667		4.656	-5.24606		4.373	-5.49616
3.286	-38.4172		4.678	-5.21126		4.393	-5.52135
3.302	-38.772		4.7	-5.20947		4.414	-5.5183
3.317	-39.0604		4.721	-5.219		4.435	-5.53137
3.333	-39.3095		4.743	-5.23208		4.455	-5.55525
3.348	-39.6208		4.765	-5.24012		4.476	-5.56688
3.363	-39.9464		4.787	-5.25631		4.496	-5.56977
3.379	-40.2292		4.809	-5.24667		4.517	-5.58842
3.394	-40.4884		4.831	-5.24581		4.538	-5.58798
3.41	-40.7406		4.853	-5.26055		4.558	-5.61492
3.425	-41.0195		4.875	-5.23295		4.579	-5.63604
3.441	-41.3203		4.897	-5.25297		4.599	-5.60952
3.456	-41.59		4.919	-5.26129		4.62	-5.61105
3.471	-41.8203		4.941	-5.23859		4.641	-5.61874
3.487	-42.0615		4.963	-5.23589		4.661	-5.6399
3.502	-42.3023		4.985	-5.27883		4.682	-5.65949
3.518	-42.5303		5.007	-5.2727		4.702	-5.62849
3.533	-42.7599		5.028	-5.24643		4.723	-5.6052
3.549	-42.9751		5.05	-5.21701		4.744	-5.65214
3.564	-43.1953		5.072	-4.94957		4.764	-5.70058
3.579	-43.4083		5.094	-3.5246		4.785	-5.69734
3.595	-43.6477		5.116	-2.8904		4.805	-5.68063
3.61	-43.8672		5.138	-3.61573		4.826	-5.70377
3.626	-44.0386		5.16	-4.04554		4.847	-5.70184
3.641	-44.213		5.182	-4.26133		4.867	-5.69454
3.657	-44.3236		5.204	-4.43248		4.888	-5.72602
3.672	-44.5047		5.226	-4.5455		4.908	-5.70822
3.687	-44.7253		5.248	-4.65131		4.929	-5.70868
3.703	-44.9138		5.27	-4.77175		4.95	-5.74879
3.718	-45.1061		5.292	-4.83283		4.97	-5.76188
3.734	-45.2553		5.313	-4.90031		4.991	-5.79513
3.749	-45.4057		5.335	-4.94991		5.011	-5.77235
3.765	-45.5945		5.357	-4.97445		5.032	-5.75383
3.78	-45.8012		5.379	-5.01368		5.053	-5.75956
3.795	-45.9412		5.401	-5.03233		5.073	-5.77008
3.811	-46.0735		5.423	-5.03657		5.094	-5.27687
3.826	-46.2414		5.445	-5.07638		5.114	-1.22781
3.842	-46.4085		5.467	-5.10814		5.135	2.06898
3.857	-46.509		5.489	-5.10745		5.155	1.13071
3.872	-46.6346		5.511	-5.1048		5.176	-0.0921056
3.888	-46.7892		5.533	-5.13374		5.197	-0.846408
3.903	-46.9048		5.555	-5.1198		5.217	-1.34462
3.919	-47.0627		5.577	-5.11353		5.238	-1.79203
3.934	-47.1602		5.598	-5.11548		5.258	-2.17044
3.95	-47.2555		5.62	-5.0794		5.279	-2.49007
3.965	-47.3862		5.642	-5.08368		5.3	-2.64472
3.98	-47.4687		5.664	-5.08301		5.32	-2.77098
3.996	-47.5511		5.686	-5.08688		5.341	-2.93767
4.011	-47.6336		5.708	-5.09918		5.361	-3.13319
4.027	-47.7503		5.73	-5.08471		5.382	-3.40169
4.042	-47.8591		5.752	-5.08512		5.403	-3.65625
4.058	-47.9173		5.774	-5.09223		5.423	-3.8424
4.073	-48.0082		5.796	-5.09973		5.444	-3.98244
4.088	-48.1265		5.818	-5.08384		5.464	-4.1377
4.104	-48.256		5.84	-5.05815		5.485	-4.25672
4.119	-48.3919		5.862	-5.06515		5.506	-4.36921
4.135	-48.4569		5.883	-5.04435		5.526	-4.50641
4.15	-48.5537		5.905	-5.02823		5.547	-4.60741
4.166	-48.7024		5.927	-5.0057		5.567	-4.70478
4.181	-48.7802		5.949	-4.98522		5.588	-4.77487
4.196	-48.8858		5.971	-4.97976		5.609	-4.82836
4.212	-49.0078		5.993	-4.96426		5.629	-4.8728
4.227	-49.1081		6.015	-4.93527		5.65	-4.95228
4.243	-49.1901		6.037	-4.91876		5.67	-5.02559
4.258	-49.2744		6.059	-4.89857		5.691	-5.03892
4.274	-49.3699		6.081	-4.86622		5.712	-5.07359
4.289	-49.4575		6.103	-4.86609		5.732	-5.13382
4.304	-49.5731		6.125	-4.84179		5.753	-5.19887
4.32	-49.6902		6.147	-4.79819		5.773	-5.23674
4.335	-49.7765		6.168	-4.76983		5.794	-5.26567
4.351	-49.8241		6.19	-4.73094		5.815	-5.30533
4.366	-49.8999		6.212	-4.68541		5.835	-5.30088
4.381	-50.0039		6.234	-4.66416		5.856	-5.31192
4.397	-50.0912		6.256	-4.6507		5.876	-5.3612
4.412	-50.1581		6.278	-4.61764		5.897	-5.35376
4.428	-50.2471		6.3	-4.58257		5.918	-5.34468
4.443	-50.3551		6.322	-4.54848		5.938	-5.39539
4.459	-50.4317		6.344	-4.47996		5.959	-5.41894
4.474	-50.4852		6.366	-4.44488		5.979	-5.40269
4.489	-50.5735		6.388	-4.42134		6	-5.40416
4.505	-50.6675		6.41	-4.36608		6.021	-5.41751
4.52	-50.7204		6.432	-4.31403		6.041	-5.41335
4.536	-50.7727		6.453	-4.26011		6.062	-5.43675
4.551	-50.8403		6.475	-4.19765		6.082	-5.45849
4.567	-50.8839		6.497	-4.15638		6.103	-5.43031
4.582	-50.9584		6.519	-4.0997		6.123	-5.4073
4.597	-51.0285		6.541	-4.05535		6.144	-5.46357
4.613	-51.0943		6.563	-4.00179		6.165	-5.51659
4.628	-51.158		6.585	-3.92833		6.185	-5.46837
4.644	-51.215		6.607	-3.87421		6.206	-5.42035
4.659	-51.2965		6.629	-3.82976		6.226	-5.40202
4.675	-51.3452		6.651	-3.77794		6.247	-5.39545
4.69	-51.3694		6.673	-3.7073		6.268	-5.39636
4.705	-51.4115		6.695	-3.63335		6.288	-5.38525
4.721	-51.5076		6.717	-3.5516		6.309	-5.40614
4.736	-51.6084		6.739	-3.49401		6.329	-5.37752
4.752	-51.6722		6.76	-3.42101		6.35	-5.3616
4.767	-51.7327		6.782	-3.34716		6.371	-5.36512
4.783	-51.8109		6.804	-3.27608		6.391	-5.35199
4.798	-51.8771		6.826	-3.19883		6.412	-5.32274
4.813	-51.9293		6.848	-3.13337		6.432	-5.34321
4.829	-51.9701		6.87	-3.11378		6.453	-5.33153
4.844	-52.0082		6.892	-3.07763		6.474	-5.2758
4.86	-52.0349		6.914	-2.95154		6.494	-5.2251
4.875	-52.0863		6.936	-2.79651		6.515	-5.18859
4.89	-52.1247		6.958	-2.40307		6.535	-5.17267
4.906	-52.166		6.98	-2.20103		6.556	-5.15027
4.921	-52.2556		7.002	-2.32785		6.577	-5.12998
4.937	-52.3215		7.024	-2.3626		6.597	-5.08892
4.952	-52.3418		7.045	-2.31658		6.618	-5.02942
4.968	-52.3766		7.067	-2.23914		6.638	-5.00279
4.983	-52.4685		7.089	-2.15007		6.659	-4.96887
4.998	-52.4781		7.111	-2.08209		6.68	-4.94433
5.014	-52.473		7.133	-1.9709		6.7	-4.94198
5.029	-52.411		7.155	-1.84294		6.721	-4.87515
5.045	-52.3932		7.177	-1.71923		6.741	-4.78989
5.06	-52.4948		7.199	-1.59894		6.762	-4.74549
5.076	-51.0847		7.221	-1.43423		6.783	-4.70175
5.091	-46.2823		7.243	-1.25574		6.803	-4.65085
5.106	-43.9002		7.265	-1.0816		6.824	-4.60452
5.122	-45.087		7.287	-0.850999		6.844	-4.50424
5.137	-45.8027		7.309	-0.561497		6.865	-4.4047
5.153	-46.7077		7.33	-0.246045		6.886	-4.37716
5.168	-47.5309		7.352	0.125391		6.906	-4.32331
5.184	-48.0397		7.374	0.533285		6.927	-4.27461
5.199	-48.3932		7.396	1.02416		6.947	-4.169
5.214	-48.707		7.418	1.59215		6.968	-3.18533
5.23	-49.0285		7.44	2.19792		6.989	-2.15721
5.245	-49.374		7.462	2.88683		7.009	-2.28288
5.261	-49.6429		7.484	3.64192		7.03	-2.57416
5.276	-49.8906		7.506	4.48366		7.05	-2.76262
5.292	-50.1321		7.528	5.41258		7.071	-2.79396
5.307	-50.3697		7.55	6.40347		7.092	-2.77146
5.322	-50.5679		7.572	7.47085		7.112	-2.71145
5.338	-50.7353		7.594	8.59445		7.133	-2.61739
5.353	-50.8959		7.615	9.78938		7.153	-2.56321
5.369	-51.0456		7.637	11.068		7.174	-2.58361
5.384	-51.2144		7.659	12.405		7.194	-2.49956
5.399	-51.4		7.681	13.7751		7.215	-2.34508
5.415	-51.5669		7.703	15.1854		7.236	-2.21127
5.43	-51.6697		7.725	16.6724		7.256	-2.10518
5.446	-51.7646		7.747	18.1896		7.277	-1.9997
5.461	-51.8633		7.769	19.7276		7.297	-1.89819
5.477	-51.9472		7.791	21.2109		7.318	-1.76678
5.492	-52.0634		7.813	22.7339		7.339	-1.5949
5.507	-52.1465		7.835	24.2845		7.359	-1.43466
5.523	-52.1808		7.857	25.7828		7.38	-1.27161
5.538	-52.2191		7.879	27.3232		7.4	-1.11977
5.554	-52.2657		7.9	28.8285		7.421	-0.898344
5.569	-52.3257		7.922	30.2614		7.442	-0.697496
5.585	-52.4169		7.944	31.6396		7.462	-0.494342
5.6	-52.4989		7.966	32.9283		7.483	-0.243559
5.615	-52.5515		7.988	34.2529		7.503	-0.00699897
5.631	-52.5839		8.01	35.4974		7.524	0.264416
5.646	-52.6288		8.032	36.7563		7.545	0.535803
5.662	-52.6619		8.054	37.9351		7.565	0.845442
5.677	-52.7031		8.076	38.9556		7.586	1.14847
5.693	-52.7556		8.098	39.9563		7.606	1.49808
5.708	-52.7897		8.12	40.8577		7.627	1.89953
5.723	-52.8545		8.142	41.7837		7.648	2.29109
5.739	-52.8653		8.164	42.5472		7.668	2.74601
5.754	-52.8727		8.186	43.223		7.689	3.26214
5.77	-52.9202		8.207	43.8756		7.709	3.82339
5.785	-52.9429		8.229	44.4406		7.73	4.44383
5.801	-52.9443		8.251	44.9218		7.751	5.16047
5.816	-52.9488		8.273	45.3722		7.771	5.93835
5.831	-52.9936		8.295	45.7595		7.792	6.83023
5.847	-52.9972		8.317	46.0942		7.812	7.89365
5.862	-52.9921		8.339	46.3093		7.833	9.1588
5.878	-52.9654		8.361	46.4372		7.854	10.5885
5.893	-52.9809		8.383	46.5871		7.874	12.2354
5.908	-53.0097		8.405	46.6968		7.895	14.0919
5.924	-53.0067		8.427	46.7829		7.915	16.1773
5.939	-52.9907		8.449	46.8601		7.936	18.4685
5.955	-52.9564		8.471	46.9199		7.957	21.0232
5.97	-52.9138		8.492	46.9565		7.977	23.7041
5.986	-52.8802		8.514	46.9769		7.998	26.501
6.001	-52.866		8.536	47.0125		8.018	29.5175
6.016	-52.8493		8.558	47.0093		8.039	32.6436
6.032	-52.8312		8.58	46.9619		8.06	36.0122
6.047	-52.8208		8.602	46.9727		8.08	39.4981
6.063	-52.8035		8.624	46.8662		8.101	43.1291
6.078	-52.7285		8.646	46.7745		8.121	46.9428
6.094	-52.676		8.668	46.7002		8.142	50.8923
6.109	-52.6373		8.69	46.6501		8.163	54.8589
6.124	-52.6138		8.712	46.6222		8.183	58.7011
6.14	-52.5834		8.734	46.6116		8.204	62.3783
6.155	-52.5517		8.756	46.619		8.224	65.8565
6.171	-52.5273		8.777	46.6408		8.245	68.9919
6.186	-52.4891		8.799	46.5656		8.265	71.9246
6.202	-52.4466		8.821	46.447		8.286	74.611
6.217	-52.3765		8.843	46.4141		8.307	77.0521
6.232	-52.2758		8.865	46.4236		8.327	79.4668
6.248	-52.2185		8.887	46.3406		8.348	81.672
6.263	-52.1757		8.909	46.3357		8.368	83.7358
6.279	-52.107		8.931	46.4163		8.389	85.6543
6.294	-52.054		8.953	46.476		8.41	87.4732
6.31	-51.982		8.975	46.589		8.43	89.2241
6.325	-51.904		8.997	46.6589		8.451	90.918
6.34	-51.8224		9.019	46.5787		8.471	92.4356
6.356	-51.7724		9.041	46.6662		8.492	93.8626
6.371	-51.705		9.062	46.8662		8.513	95.2528
6.387	-51.5966		9.084	46.9821		8.533	96.5722
6.402	-51.5088		9.106	47.0744		8.554	97.757
6.417	-51.3895		9.128	47.0971		8.574	98.8729
6.433	-51.2891		9.15	47.2458		8.595	99.9464
6.448	-51.2155		9.172	47.4679		8.616	100.886
6.464	-51.0967		9.194	47.5496		8.636	101.71
6.479	-50.9975		9.216	47.6217		8.657	102.434
6.495	-50.9235		9.238	47.8654		8.677	103.031
6.51	-50.8445		9.26	48.1132		8.698	103.548
6.525	-50.732		9.282	48.1547		8.719	104.033
6.541	-50.5949		9.304	48.2916		8.739	104.501
6.556	-50.4889		9.326	48.4658		8.76	104.85
6.572	-50.3937		9.347	48.7216		8.78	105.19
6.587	-50.2822		9.369	48.9409		8.801	105.536
6.603	-50.1487		9.391	49.0785		8.822	105.859
6.618	-50.0394		9.413	49.2534		8.842	106.109
6.633	-49.8881		9.435	49.4888		8.863	106.485
6.649	-49.7452		9.457	49.7264		8.883	106.934
6.664	-49.6443		9.479	49.9799		8.904	107.31
6.68	-49.5016		9.501	50.2204		8.925	107.771
6.695	-49.3748		9.523	50.4674		8.945	108.278
6.711	-49.2396		9.545	50.7454		8.966	108.781
6.726	-49.0857		9.567	51.0498		8.986	109.281
6.741	-48.9397		9.589	51.2436		9.007	109.88
6.757	-48.8007		9.611	51.4322		9.028	110.501
6.772	-48.6438		9.632	51.7396		9.048	111.097
6.788	-48.4891		9.654	51.973		9.069	111.667
6.803	-48.3103		9.676	52.2343		9.089	112.346
6.819	-48.1628		9.698	52.4655		9.11	112.951
6.834	-48.0202		9.72	52.7114		9.131	113.515
6.849	-47.8324		9.742	53.0541		9.151	114.132
6.865	-47.638		9.764	53.3679		9.172	114.825
6.88	-47.4868		9.786	53.5583		9.192	115.511
6.896	-47.35		9.808	53.8431		9.213	116.119
6.911	-47.2518		9.83	54.1912		9.233	116.64
6.926	-47.0114		9.852	54.4513		9.254	117.378
6.942	-46.3952		9.874	54.7343		9.275	118.201
6.957	-45.6137		9.896	55.0752		9.295	118.83
6.973	-45.2172		9.918	55.4092		9.316	119.463
6.988	-45.0525		9.939	55.632		9.336	120.136
7.004	-44.9542		9.961	55.9496		9.357	120.834
7.019	-44.8789		9.983	56.3161		9.378	121.539
7.034	-44.7072		10.005	56.6042		9.398	122.328
7.05	-44.5197		10.027	56.8585		9.419	123.008
7.065	-44.3271		10.049	57.1759		9.439	123.677
7.081	-44.0987		10.071	57.5143		9.46	124.468
7.096	-43.8055		10.093	57.8116		9.481	125.18
7.112	-43.4995		10.115	58.007		9.501	125.895
7.127	-43.123		10.137	58.3209		9.522	126.733
7.142	-42.7143		10.159	58.744		9.542	127.507
7.158	-42.2726		10.181	59.0442		9.563	128.259
7.173	-41.6649		10.203	59.3089		9.584	129.128
7.189	-40.9707		10.224	59.6706		9.604	129.922
7.204	-40.2281		10.246	59.9797		9.625	130.613
7.22	-39.3541		10.268	60.2748		9.645	131.475
7.235	-38.3287		10.29	60.6356		9.666	132.512
7.25	-37.1707		10.312	61.0004		9.687	133.402
7.266	-35.9268		10.334	61.2997		9.707	134.254
7.281	-34.5214		10.356	61.5575		9.728	135.068
7.297	-32.9402		10.378	61.9502		9.748	135.856
7.312	-31.2637		10.4	62.2396		9.769	136.925
7.328	-29.4584		10.422	62.5462		9.79	137.85
7.343	-27.4988		10.444	62.8394		9.81	138.728
7.358	-25.3842		10.466	63.2526		9.831	139.692
7.374	-23.1812		10.488	63.7321		9.851	140.6
7.389	-20.7723		10.509	64.0661		9.872	141.647
7.405	-18.2108		10.531	64.4062		9.893	142.721
7.42	-15.5462		10.553	64.7537		9.913	143.748
7.435	-12.6801		10.575	65.1747		9.934	144.765
7.451	-9.70512		10.597	65.7166		9.954	145.772
7.466	-6.5706		10.619	66.2038		9.975	146.802
7.482	-3.3015		10.641	66.7256		9.996	147.88
7.497	0.0663929		10.663	67.193		10.016	148.96
7.513	3.57644		10.685	67.6517		10.037	150.058
7.528	7.04407		10.707	68.2858		10.057	151.158
7.543	10.6189		10.729	68.9039		10.078	152.236
7.559	14.5012		10.751	69.4711		10.099	153.286
7.574	18.5335		10.773	70.1444		10.119	154.501
7.59	22.5297		10.794	70.8224		10.14	155.702
7.605	26.7086		10.816	71.5108		10.16	156.807
7.621	30.9935		10.838	72.2258		10.181	158.05
7.636	35.1082		10.86	72.978		10.202	159.271
7.651	39.3177		10.882	73.9675		10.222	160.366
7.667	43.5214		10.904	74.8633		10.243	161.554
7.682	47.8865		10.926	75.8082		10.263	162.77
7.698	52.4088		10.948	76.7675		10.284	164.015
7.713	56.8436		10.97	77.8877		10.304	165.352
7.729	61.175		10.992	79.1184		10.325	166.611
7.744	65.4904		11.014	80.3091		10.346	167.866
7.759	69.7588		11.036	81.4127		10.366	169.179
7.775	73.8354		11.058	82.5647		10.387	170.53
7.79	77.8981		11.079	83.9634		10.407	171.883
7.806	81.8943		11.101	85.402		10.428	173.19
7.821	85.7221		11.123	86.7309		10.449	174.555
7.837	89.3979		11.145	88.1334		10.469	176.074
7.852	92.6385		11.167	89.6167		10.49	177.524
7.867	95.7534		11.189	91.1516		10.51	178.851
7.883	98.4904		11.211	92.7892		10.531	180.395
7.898	100.936		11.233	94.433		10.552	182.048
7.914	103.195		11.255	96.1288		10.572	183.531
7.929	105.398		11.277	97.779		10.593	185.225
7.944	107.334		11.299	99.5506		10.613	186.942
7.96	108.896		11.321	101.206		10.634	188.475
7.975	110.155		11.343	102.885		10.655	190.097
7.991	111.337		11.364	104.689		10.675	191.876
8.006	112.39		11.386	106.455		10.696	193.75
8.022	113.186		11.408	108.215		10.716	195.496
8.037	113.583		11.43	109.939		10.737	197.243
8.052	113.857		11.452	111.579		10.758	199.282
8.068	114.238		11.474	113.15		10.778	201.393
8.083	114.464		11.496	114.793		10.799	203.483
8.099	114.196		11.518	116.378		10.819	205.359
8.114	114.051		11.54	117.756		10.84	207.38
8.13	114.159		11.562	119.187		10.861	209.735
8.145	114.178		11.584	120.628		10.881	211.919
8.16	113.906		11.606	121.923		10.902	214.129
8.176	113.581		11.628	123.28		10.922	216.507
8.191	113.437		11.65	124.626		10.943	218.867
8.207	113.212		11.671	125.758		10.964	221.192
8.222	112.976		11.693	126.713		10.984	223.791
8.238	112.528		11.715	127.549		11.005	226.285
8.253	112.202		11.737	128.328		11.025	228.757
8.268	112.136		11.759	129.126		11.046	231.167
8.284	111.788		11.781	129.848		11.067	233.692
8.299	111.432		11.803	130.32		11.087	236.222
8.315	111.371		11.825	130.915		11.108	238.69
8.33	111.031		11.847	131.217		11.128	241.331
8.346	110.634		11.869	131.274		11.149	243.945
8.361	110.142		11.891	131.38		11.17	246.635
8.376	109.793		11.913	131.32		11.19	249.11
8.392	109.536		11.935	131.225		11.211	251.389
8.407	109.457		11.956	131.097		11.231	253.834
8.423	109.2		11.978	130.949		11.252	256.404
8.438	108.682		12	130.615		11.273	258.884
8.453	108.268		12.022	130.159		11.293	261.269
8.469	108.01		12.044	129.892		11.314	263.504
8.484	107.541		12.066	129.232		11.334	265.655
8.5	107.17		12.088	128.508		11.355	267.962
8.515	106.734		12.11	127.914		11.375	270.179
8.531	106.357		12.132	127.127		11.396	271.936
8.546	105.962		12.154	126.285		11.417	273.589
8.561	105.314		12.176	125.402		11.437	275.544
8.577	104.939		12.198	124.419		11.458	277.294
8.592	104.687		12.22	123.42		11.478	278.584
8.608	104.447		12.241	122.464		11.499	280.26
8.623	104.114		12.263	121.466		11.52	281.653
8.639	103.718		12.285	120.388		11.54	282.693
8.654	103.336		12.307	119.316		11.561	283.541
8.669	102.974		12.329	118.207		11.581	284.575
8.685	102.707		12.351	117.061		11.602	285.477
8.7	102.247		12.373	116.059		11.623	286.083
8.716	101.886		12.395	114.985		11.643	286.553
8.731	101.568		12.417	113.885		11.664	287.079
8.747	101.252		12.439	112.937		11.684	287.337
8.762	100.862		12.461	111.894		11.705	287.154
8.777	100.723		12.483	110.809		11.726	287.029
8.793	100.355		12.505	109.852		11.746	286.937
8.808	100.028		12.526	108.867		11.767	286.646
8.824	100.019		12.548	107.908		11.787	286.216
8.839	99.8436		12.57	106.774		11.808	285.468
8.854	99.7107		12.592	105.814		11.829	284.724
8.87	99.7621		12.614	105.042		11.849	283.689
8.885	99.6438		12.636	104.15		11.87	282.486
8.901	99.5473		12.658	103.266		11.89	281.325
8.916	99.3222		12.68	102.459		11.911	280.015
8.932	99.2456		12.702	101.601		11.932	278.652
8.947	99.4449		12.724	100.757		11.952	277.243
8.962	99.5777		12.746	99.9561		11.973	275.683
8.978	99.5753		12.768	99.3221		11.993	273.845
8.993	99.5973		12.79	98.6055		12.014	271.998
9.009	99.7104		12.811	97.8993		12.035	270.051
9.024	99.9677		12.833	97.2087		12.055	268.008
9.04	100.163		12.855	96.5751		12.076	265.767
9.055	100.497		12.877	95.9182		12.096	263.566
9.07	100.665		12.899	95.2622		12.117	261.317
9.086	100.995		12.921	94.6342		12.138	259.134
9.101	101.243		12.943	93.9771		12.158	256.904
9.117	101.41		12.965	93.3694		12.179	254.55
9.132	101.806		12.987	92.7852		12.199	251.935
9.148	102.475		13.009	92.2153		12.22	249.281
9.163	102.964		13.031	91.6717		12.241	246.819
9.178	103.393		13.053	91.1373		12.261	244.342
9.194	103.998		13.075	90.5681		12.282	241.714
9.209	104.459		13.096	89.9542		12.302	239.103
9.225	105.208		13.118	89.349		12.323	236.434
9.24	105.809		13.14	88.7657		12.343	233.785
9.256	106.376		13.162	88.2213		12.364	231.041
9.271	107.242		13.184	87.6865		12.385	228.28
9.286	107.898		13.206	87.0747		12.405	225.578
9.302	108.599		13.228	86.4148		12.426	222.875
9.317	109.496		13.25	85.7796		12.446	220.098
9.333	110.222		13.272	85.1732		12.467	217.462
9.348	110.88		13.294	84.6202		12.488	214.876
9.363	111.807		13.316	83.9805		12.508	212.202
9.379	112.754		13.338	83.3449		12.529	209.45
9.394	113.628		13.36	82.7117		12.549	206.762
9.41	114.575		13.382	82.0042		12.57	204.358
9.425	115.666		13.403	81.2762		12.591	201.874
9.441	116.593		13.425	80.6462		12.611	199.295
9.456	117.705		13.447	79.9526		12.632	196.803
9.471	118.853		13.469	79.2474		12.652	194.309
9.487	120.175		13.491	78.5974		12.673	191.736
9.502	121.208		13.513	77.8982		12.694	189.34
9.518	122.226		13.535	77.2318		12.714	186.938
9.533	123.396		13.557	76.5248		12.735	184.413
9.549	124.546		13.579	75.7464		12.755	181.958
9.564	125.876		13.601	75.0186		12.776	179.734
9.579	127.117		13.623	74.3199		12.797	177.472
9.595	128.36		13.645	73.6279		12.817	175.115
9.61	129.596		13.667	72.9355		12.838	172.905
9.626	130.869		13.688	72.2175		12.858	170.699
9.641	132.28		13.71	71.5389		12.879	168.5
9.657	133.572		13.732	70.9193		12.9	166.304
9.672	134.84		13.754	70.1758		12.92	164.138
9.687	136.263		13.776	69.5006		12.941	162.09
9.703	137.627		13.798	68.8178		12.961	160.055
9.718	139.018		13.82	68.1266		12.982	157.983
9.734	140.439		13.842	67.5088		13.003	156.004
9.749	141.842		13.864	66.8476		13.023	154.125
9.765	143.216		13.886	66.1631		13.044	152.03
9.78	144.626		13.908	65.5297		13.064	150.049
9.795	146.09		13.93	64.9282		13.085	148.272
9.811	147.343		13.952	64.3675		13.106	146.344
9.826	148.744		13.973	63.7541		13.126	144.512
9.842	150.386		13.995	63.1807		13.147	142.659
9.857	152.064		14.017	62.6482		13.167	140.861
9.872	153.435		14.039	62.0816		13.188	139.179
9.888	155.025		14.061	61.5753		13.209	137.391
9.903	156.712		14.083	61.0951		13.229	135.57
9.919	158.243		14.105	60.6017		13.25	133.789
9.934	159.595		14.127	60.1098		13.27	132.109
9.95	161.115		14.149	59.6791		13.291	130.38
9.965	162.654		14.171	59.2934		13.312	128.668
9.98	164.084		14.193	58.7947		13.332	127.093
9.996	165.634		14.215	58.3553		13.353	125.404
10.011	167.28		14.237	57.9183		13.373	123.704
10.027	168.975		14.258	57.5428		13.394	122.062
10.042	170.625		14.28	57.1407		13.414	120.391
10.058	172.273		14.302	56.7238		13.435	118.839
10.073	173.957		14.324	56.3899		13.456	117.225
10.088	175.496		14.346	56.0423		13.476	115.642
10.104	177.221		14.368	55.7164		13.497	114.081
10.119	178.81		14.39	55.3532		13.517	112.457
10.135	180.441		14.412	55.0405		13.538	110.902
10.15	182.159		14.434	54.7073		13.559	109.421
10.166	183.936		14.456	54.4117		13.579	107.858
10.181	185.679		14.478	54.0661		13.6	106.351
10.196	187.283		14.5	53.7198		13.62	104.81
10.212	188.832		14.522	53.4584		13.641	103.185
10.227	190.515		14.543	53.1658		13.662	101.743
10.243	192.347		14.565	52.8673		13.682	100.306
10.258	194.364		14.587	52.568		13.703	98.8258
10.274	196.318		14.609	52.2996		13.723	97.3184
10.289	198.197		14.631	52.0211		13.744	95.8311
10.304	199.841		14.653	51.7739		13.765	94.4716
10.32	201.822		14.675	51.5027		13.785	93.1024
10.335	203.999		14.697	51.2089		13.806	91.6673
10.351	206.042		14.719	50.972		13.826	90.2935
10.366	208.073		14.741	50.727		13.847	88.9229
10.381	210.016		14.763	50.4524		13.868	87.4982
10.397	212.181		14.785	50.179		13.888	86.1714
10.412	214.315		14.807	49.9189		13.909	84.9083
10.428	216.451		14.828	49.6925		13.929	83.6468
10.443	218.531		14.85	49.4593		13.95	82.3791
10.459	220.793		14.872	49.2304		13.971	81.1379
10.474	223.166		14.894	48.9907		13.991	79.9198
10.489	225.476		14.916	48.7407		14.012	78.6665
10.505	227.574		14.938	48.4884		14.032	77.4124
10.52	230.046		14.96	48.276		14.053	76.221
10.536	232.61		14.982	48.1049		14.074	75.0336
10.551	235.209		15.004	47.8824		14.094	73.8476
10.567	237.527		15.026	47.6433		14.115	72.7694
10.582	240.091		15.048	47.4424		14.135	71.692
10.597	242.84		15.07	47.2681		14.156	70.5571
10.613	245.648		15.092	47.0864		14.177	69.4335
10.628	248.621		15.114	46.8943		14.197	68.4096
10.644	251.494		15.135	46.7564		14.218	67.3702
10.659	254.445		15.157	46.628		14.238	66.3474
10.675	257.508		15.179	46.4542		14.259	65.3327
10.69	260.606		15.201	46.3062		14.28	64.3187
10.705	263.611		15.223	46.2474		14.3	63.3446
10.721	266.868		15.245	46.2035		14.321	62.3935
10.736	270.29		15.267	46.076		14.341	61.4604
10.752	273.877		15.289	45.9888		14.362	60.5253
10.767	277.145		15.311	45.9429		14.383	59.5831
10.783	280.286		15.333	45.9327		14.403	58.667
10.798	283.667		15.355	45.9316		14.424	57.7162
10.813	287.476		15.377	45.9136		14.444	56.8427
10.829	291.087		15.399	45.9092		14.465	55.9625
10.844	294.507		15.42	45.8971		14.485	55.0713
10.86	298.108		15.442	45.9824		14.506	54.2386
10.875	301.932		15.464	46.0793		14.527	53.3972
10.89	305.835		15.486	46.1605		14.547	52.5632
10.906	309.583		15.508	46.2879		14.568	51.7489
10.921	313.243		15.53	46.461		14.588	50.9254
10.937	317.277		15.552	46.6588		14.609	50.1135
10.952	321.214		15.574	46.8552		14.63	49.3438
10.968	325.011		15.596	47.0762		14.65	48.5547
10.983	328.991		15.618	47.2592		14.671	47.784
10.998	332.954		15.64	47.4517		14.691	47.0084
11.014	336.859		15.662	47.6991		14.712	46.2176
11.029	340.87		15.684	48.0076		14.733	45.4746
11.045	344.809		15.705	48.328		14.753	44.7537
11.06	348.808		15.727	48.5794		14.774	43.9969
11.076	352.758		15.749	48.9596		14.794	43.2676
11.091	356.768		15.771	49.3376		14.815	42.564
11.106	360.923		15.793	49.6578		14.836	41.8799
11.122	365.064		15.815	50.0143		14.856	41.1666
11.137	368.532		15.837	50.3753		14.877	40.4689
11.153	372.197		15.859	50.8022		14.897	39.7772
11.168	376.109		15.881	51.2316		14.918	39.1394
11.184	379.906		15.903	51.6327		14.939	38.5048
11.199	383.711		15.925	52.0786		14.959	37.8065
11.214	387.49		15.947	52.483		14.98	37.1181
11.23	391.161		15.969	52.8653		15	36.4509
11.245	394.707		15.99	53.3349		15.021	35.8041
11.261	397.987		16.012	53.7754		15.042	35.1892
11.276	401.035		16.034	54.1842		15.062	34.583
11.292	404.32		16.056	54.6129		15.083	33.9659
11.307	407.28		16.078	54.9944		15.103	33.3638
11.322	409.957		16.1	55.4158		15.124	32.771
11.338	413.097		16.122	55.8306		15.145	32.2054
11.353	416.18		16.144	56.2304		15.165	31.6504
11.369	418.65		16.166	56.6349		15.186	31.1062
11.384	421.45		16.188	57.0421		15.206	30.5468
11.399	423.804		16.21	57.3719		15.227	30.0054
11.415	425.938		16.232	57.7361		15.248	29.482
11.43	428.07		16.254	58.1212		15.268	28.959
11.446	430.356		16.275	58.3946		15.289	28.4444
11.461	432.186		16.297	58.7657		15.309	27.9316
11.477	433.757		16.319	59.1257		15.33	27.446
11.492	435.241		16.341	59.3578		15.351	26.9758
11.507	436.51		16.363	59.6149		15.371	26.5169
11.523	437.906		16.385	59.8242		15.392	26.0542
11.538	439.425		16.407	60.1506		15.412	25.5811
11.554	440.31		16.429	60.4417		15.433	25.1527
11.569	440.764		16.451	60.5688		15.453	24.7598
11.585	441.265		16.473	60.6967		15.474	24.3296
11.6	441.751		16.495	60.7633		15.495	23.895
11.615	442.151		16.517	60.8629		15.515	23.4858
11.631	442.388		16.539	60.994		15.536	23.0863
11.646	442.562		16.56	61.0096		15.556	22.71
11.662	442.365		16.582	61.0782		15.577	22.3338
11.677	442.098		16.604	61.1441		15.598	21.9658
11.693	441.633		16.626	61.0561		15.618	21.6169
11.708	441.459		16.648	61.0354		15.639	21.2467
11.723	441.018		16.67	60.942		15.659	20.9133
11.739	440.238		16.692	60.8092		15.68	20.6175
11.754	439.247		16.714	60.7043		15.701	20.3155
11.77	438.029		16.736	60.5438		15.721	19.9726
11.785	436.749		16.758	60.3021		15.742	19.6642
11.801	435.59		16.78	60.1474		15.762	19.3498
11.816	434.034		16.802	59.9419		15.783	19.0589
11.831	432.828		16.824	59.6849		15.804	18.782
11.847	431.159		16.846	59.4685		15.824	18.5043
11.862	429.382		16.867	59.1653		15.845	18.237
11.878	427.472		16.889	58.8172		15.865	17.9601
11.893	425.553		16.911	58.5167		15.886	17.7236
11.908	423.569		16.933	58.2117		15.907	17.4589
11.924	421.506		16.955	57.8529		15.927	17.1841
11.939	419.214		16.977	57.4715		15.948	16.9493
11.955	417.022		16.999	57.065		15.968	16.7421
11.97	414.694		17.021	56.6514		15.989	16.5258
11.986	411.938		17.043	56.2373		16.01	16.2792
12.001	409.287		17.065	55.7858		16.03	16.055
12.016	406.707		17.087	55.3493		16.051	15.8486
12.032	404.088		17.109	54.8771		16.071	15.6366
12.047	401.444		17.131	54.4019		16.092	15.4326
12.063	398.901		17.152	53.9164		16.113	15.24
12.078	396.294		17.174	53.3759		16.133	15.0253
12.094	393.554		17.196	52.8554		16.154	14.8292
12.109	390.771		17.218	52.3504		16.174	14.6499
12.124	387.812		17.24	51.7559		16.195	14.4254
12.14	385.039		17.262	51.2156		16.216	14.2361
12.155	382.43		17.284	50.6645		16.236	14.062
12.171	379.754		17.306	50.1169		16.257	13.8849
12.186	376.649		17.328	49.5981		16.277	13.7265
12.202	373.893		17.35	49.0174		16.298	13.5628
12.217	371.13		17.372	48.4752		16.319	13.3722
12.232	368.503		17.394	47.9085		16.339	13.1988
12.248	365.745		17.416	47.2974		16.36	13.0395
12.263	362.804		17.437	46.7317		16.38	12.8716
12.279	359.77		17.459	46.1835		16.401	12.6897
12.294	357.144		17.481	45.6301		16.422	12.5159
12.31	354.776		17.503	45.049		16.442	12.3307
12.325	352.081		17.525	44.4874		16.463	12.1565
12.34	349.429		17.547	43.9041		16.483	12.0015
12.356	346.866		17.569	43.2899		16.504	11.8292
12.371	344.216		17.591	42.7132		16.524	11.6513
12.387	341.553		17.613	42.1724		16.545	11.5203
12.402	338.92		17.635	41.6338		16.566	11.3739
12.417	336.53		17.657	41.0866		16.586	11.1662
12.433	333.693		17.679	40.5189		16.607	11.0023
12.448	331.204		17.701	39.987		16.627	10.8669
12.464	328.994		17.722	39.4665		16.648	10.709
12.479	326.48		17.744	38.9531		16.669	10.5197
12.495	324.163		17.766	38.4174		16.689	10.385
12.51	321.869		17.788	37.8956		16.71	10.2599
12.525	319.55		17.81	37.4211		16.73	10.0485
12.541	317.555		17.832	36.9111		16.751	9.85549
12.556	315.191		17.854	36.3944		16.772	9.69415
12.572	312.812		17.876	35.8809		16.792	9.53831
12.587	311.121		17.898	35.4226		16.813	9.38838
12.603	309.15		17.92	34.9809		16.833	9.23284
12.618	306.778		17.942	34.5132		16.854	9.0947
12.633	304.817		17.964	34.0805		16.875	8.94286
12.649	302.885		17.986	33.6313		16.895	8.78665
12.664	300.999		18.007	33.1948		16.916	8.62972
12.68	299.053		18.029	32.7677		16.936	8.45168
12.695	297.24		18.051	32.3696		16.957	8.31575
12.711	295.388		18.073	31.9716		16.978	8.16775
12.726	293.558		18.095	31.5653		16.998	8.00651
12.741	291.74		18.117	31.1622		17.019	7.84167
12.757	289.755		18.139	30.7979		17.039	7.66167
12.772	287.957		18.161	30.4459		17.06	7.50642
12.788	286.47		18.183	30.0882		17.081	7.36424
12.803	284.966		18.205	29.7296		17.101	7.2223
12.819	283.362		18.227	29.3956		17.122	7.05954
12.834	281.519		18.249	29.0639		17.142	6.8989
12.849	279.902		18.271	28.7348		17.163	6.77792
12.865	278.177		18.293	28.4029		17.184	6.65766
12.88	276.698		18.314	28.0935		17.204	6.49941
12.896	275.058		18.336	27.7923		17.225	6.34481
12.911	273.37		18.358	27.4729		17.245	6.18717
12.926	271.897		18.38	27.1798		17.266	6.07179
12.942	270.159		18.402	26.8989		17.287	5.95158
12.957	268.519		18.424	26.6382		17.307	5.79552
12.973	266.982		18.446	26.3732		17.328	5.65066
12.988	265.26		18.468	26.1176		17.348	5.49729
13.004	263.613		18.49	25.8322		17.369	5.38113
13.019	261.93		18.512	25.5492		17.39	5.22534
13.034	260.071		18.534	25.3045		17.41	5.05364
13.05	258.332		18.556	25.0587		17.431	4.92589
13.065	256.7		18.578	24.8106		17.451	4.82036
13.081	254.893		18.599	24.5659		17.472	4.69281
13.096	253.258		18.621	24.353		17.493	4.55382
13.112	251.733		18.643	24.1363		17.513	4.4519
13.127	249.664		18.665	23.901		17.534	4.3274
13.142	247.811		18.687	23.674		17.554	4.19795
13.158	246.117		18.709	23.454		17.575	4.06819
13.173	244.155		18.731	23.2438		17.595	3.9444
13.189	242.252		18.753	23.0411		17.616	3.85029
13.204	240.254		18.775	22.8321		17.637	3.73501
13.22	238.163		18.797	22.6386		17.657	3.61598
13.235	236.392		18.819	22.4469		17.678	3.48827
13.25	234.618		18.841	22.244		17.698	3.37498
13.266	232.57		18.863	22.0726		17.719	3.27986
13.281	230.481		18.884	21.9018		17.74	3.17205
13.297	228.561		18.906	21.7439		17.76	3.05452
13.312	226.614		18.928	21.57		17.781	2.9603
13.328	224.386		18.95	21.4074		17.801	2.87233
13.343	222.395		18.972	21.2667		17.822	2.78186
13.358	220.232		18.994	21.1248		17.843	2.69498
13.374	218.165		19.016	20.9684		17.863	2.59692
13.389	216.033		19.038	20.8351		17.884	2.46965
13.405	214.079		19.06	20.7138		17.904	2.38965
13.42	211.886		19.082	20.5971		17.925	2.32457
13.435	209.613		19.104	20.4733		17.946	2.27418
13.451	207.613		19.126	20.3557		17.966	2.16587
13.466	205.439		19.148	20.2614		17.987	2.07877
13.482	203.349		19.169	20.154		18.007	1.99688
13.497	201.388		19.191	20.0677		18.028	1.92287
13.513	199.214		19.213	19.9842		18.049	1.8363
13.528	196.943		19.235	19.8846		18.069	1.7521
13.543	194.784		19.257	19.8104		18.09	1.67937
13.559	192.622		19.279	19.7378		18.11	1.60404
13.574	190.38		19.301	19.6664		18.131	1.53064
13.59	188.344		19.323	19.5843		18.152	1.4798
13.605	186.258		19.345	19.5071		18.172	1.43325
13.621	184.135		19.367	19.4503		18.193	1.3811
13.636	181.977		19.389	19.3895		18.213	1.31078
13.651	179.937		19.411	19.3234		18.234	1.25479
13.667	178.002		19.433	19.2459		18.255	1.20634
13.682	175.841		19.454	19.1676		18.275	1.12879
13.698	173.813		19.476	19.0973		18.296	1.08351
13.713	171.677		19.498	19.0385		18.316	1.04397
13.729	169.481		19.52	18.9749		18.337	1.00887
13.744	167.326		19.542	18.8967		18.358	0.965972
13.759	165.387		19.564	18.8319		18.378	0.92583
13.775	163.517		19.586	18.7802		18.399	0.866954
13.79	161.521		19.608	18.7101		18.419	0.806854
13.806	159.458		19.63	18.6467		18.44	0.737689
13.821	157.373		19.652	18.5942		18.461	0.710241
13.837	155.494		19.674	18.5291		18.481	0.699834
13.852	153.494		19.696	18.4684		18.502	0.686521
13.867	151.579		19.718	18.4134		18.522	0.63922
13.883	149.847		19.739	18.3497		18.543	0.593488
13.898	147.829		19.761	18.3006		18.563	0.594175
13.914	145.898		19.783	18.2526		18.584	0.584582
13.929	143.97		19.805	18.1856		18.605	0.56566
13.944	142.179		19.827	18.1257		18.625	0.540528
13.96	140.393		19.849	18.0866		18.646	0.515906
13.975	138.657		19.871	18.0403		18.666	0.498721
13.991	136.982		19.893	17.9707		18.687	0.499671
14.006	135.214		19.915	17.9272		18.708	0.498171
14.022	133.405		19.937	17.8873		18.728	0.503368
14.037	131.728		19.959	17.829		18.749	0.508513
14.052	130.146		19.981	17.7808		18.769	0.470473
14.068	128.493		20.003	17.7276		18.79	0.451636
14.083	126.868		20.025	17.6748		18.811	0.469729
14.099	125.18		20.046	17.6236		18.831	0.4759
14.114	123.588		20.068	17.576		18.852	0.510415
14.13	122.089		20.09	17.5113		18.872	0.532129
14.145	120.573		20.112	17.443		18.893	0.513361
14.16	118.945		20.134	17.3736		18.914	0.536159
14.176	117.456		20.156	17.2938		18.934	0.531983
14.191	115.991		20.178	17.2107		18.955	0.533036
14.207	114.459		20.2	17.1075		18.975	0.578264
14.222	113.066		20.222	16.9959		18.996	0.619742
14.238	111.562		20.244	16.8859		19.017	0.632523
14.253	110.145		20.266	16.7617		19.037	0.638242
14.268	108.936		20.288	16.6311		19.058	0.661349
14.284	107.432		20.31	16.5034		19.078	0.692496
14.299	106.118		20.331	16.379		19.099	0.740644
14.315	104.931		20.353	16.2169		19.12	0.780714
14.33	103.695		20.375	16.0258		19.14	0.77261
14.346	102.371		20.397	15.7869		19.161	0.810429
14.361	101.256		20.419	15.4448		19.181	0.820517
14.376	100.073		20.441	14.9743		19.202	0.860444
14.392	98.8736		20.463	14.3507		19.223	0.914529
14.407	97.7094		20.485	13.6075		19.243	0.936577
14.423	96.72		20.507	12.8409		19.264	0.957181
14.438	95.5193		20.529	12.1743		19.284	1.01401
14.453	94.4177		20.551	11.7016		19.305	1.07527
14.469	93.5504		20.573	11.5141		19.326	1.14285
14.484	92.5682		20.595	11.6643		19.346	1.21829
14.5	91.5288		20.616	12.1167		19.367	1.27871
14.515	90.4574		20.638	12.7806		19.387	1.31747
14.531	89.5065		20.66	13.588		19.408	1.38735
14.546	88.5499		20.682	14.4706		19.429	1.47565
14.561	87.5992		20.704	15.3336		19.449	1.5693
14.577	86.7951		20.726	16.1068		19.47	1.65131
14.592	85.8602		20.748	16.8289		19.49	1.77209
14.608	84.9638		20.77	17.4587		19.511	1.91053
14.623	84.1196		20.792	18.0004		19.532	2.00365
14.639	83.2762		20.814	18.4843		19.552	2.10478
14.654	82.4755		20.836	18.9211		19.573	2.25072
14.669	81.6801		20.858	19.3386		19.593	2.37725
14.685	80.8433		20.88	19.7423		19.614	2.55319
14.7	80.127		20.901	20.1291		19.634	2.74522
14.716	79.3947		20.923	20.5085		19.655	2.92193
14.731	78.6644		20.945	20.8779		19.676	3.11154
14.747	77.9282		20.967	21.2641		19.696	3.31784
14.762	77.2431		20.989	21.6459		19.717	3.60353
14.777	76.6548		21.011	22.0202		19.737	3.88869
14.793	75.8438		21.033	22.3896		19.758	4.12189
14.808	75.222		21.055	22.7564		19.779	4.3985
14.824	74.593		21.077	23.1208		19.799	4.7425
14.839	73.8963		21.099	23.4667		19.82	5.07878
14.855	73.3444		21.121	23.7989		19.84	5.36707
14.87	72.6759		21.143	24.1166		19.861	5.69564
14.885	72.0568		21.165	24.4189		19.882	6.10094
14.901	71.4302		21.186	24.7072		19.902	6.42266
14.916	71.0004		21.208	24.9797		19.923	6.84179
14.932	70.4405		21.23	25.2326		19.943	7.20283
14.947	69.9251		21.252	25.4737		19.964	7.59534
14.962	69.4624		21.274	25.7041		19.985	8.06065
14.978	68.9912		21.296	25.9144		20.005	8.39808
14.993	68.6456		21.318	26.1063		20.026	8.7049
15.009	68.076		21.34	26.2735		20.046	9.05593
15.024	67.4124		21.362	26.4459		20.067	9.37943
15.04	66.9999		21.384	26.6196		20.088	9.754
15.055	66.6507		21.406	26.7883		20.108	10.1238
15.07	66.1482		21.428	26.9535		20.129	10.5101
15.086	65.8273		21.45	27.1076		20.149	10.6802
15.101	65.4872		21.471	27.2234		20.17	10.9023
15.117	65.0053		21.493	27.3464		20.191	11.167
15.132	64.6099		21.515	27.4558		20.211	11.2937
15.148	64.2833		21.537	27.5667		20.232	11.4475
15.163	64.0374		21.559	27.6859		20.252	11.6039
15.178	63.7227		21.581	27.7991		20.273	11.7085
15.194	63.3275		21.603	27.9153		20.294	11.8689
15.209	62.9397		21.625	28.035		20.314	11.9009
15.225	62.6453		21.647	28.1462		20.335	11.8717
15.24	62.3509		21.669	28.2468		20.355	11.87
15.256	62.1315		21.691	28.3624		20.376	11.8697
15.271	61.8257		21.713	28.4792		20.397	11.7691
15.286	61.4711		21.735	28.5844		20.417	11.7904
15.302	61.1577		21.757	28.7054		20.438	11.5679
15.317	60.9925		21.778	28.8149		20.458	11.2805
15.333	60.8723		21.8	28.9132		20.479	11.1032
15.348	60.6678		21.822	28.9933		20.5	10.9038
15.364	60.4775		21.844	29.0815		20.52	10.4828
15.379	60.3244		21.866	29.1715		20.541	10.2386
15.394	60.0684		21.888	29.2547		20.561	10.2143
15.41	59.9929		21.91	29.3641		20.582	9.78788
15.425	60.0169		21.932	29.4889		20.603	9.39969
15.441	59.975		21.954	29.5976		20.623	9.15374
15.456	59.8214		21.976	29.7168		20.644	8.76316
15.471	59.7658		21.998	29.8546		20.664	8.53471
15.487	59.7643		22.02	29.9724		20.685	8.11876
15.502	59.8537		22.042	30.0917		20.705	7.8702
15.518	59.808		22.063	30.2197		20.726	7.60696
15.533	59.7819		22.085	30.3294		20.747	7.22739
15.549	59.8987		22.107	30.439		20.767	6.90224
15.564	60.0023		22.129	30.5481		20.788	6.55206
15.579	60.1926		22.151	30.6588		20.808	6.3157
15.595	60.3128		22.173	30.7498		20.829	6.00793
15.61	60.6384		22.195	30.8387		20.85	5.74449
15.626	61.0163		22.217	30.9263		20.87	5.55539
15.641	61.2073		22.239	30.9874		20.891	5.27521
15.657	61.5116		22.261	31.0307		20.911	5.03284
15.672	62.0253		22.283	31.0412		20.932	4.77173
15.687	62.4462		22.305	31.0191		20.953	4.49854
15.703	62.8524		22.327	30.9653		20.973	4.29679
15.718	63.4533		22.348	30.8725		20.994	4.12976
15.734	64.1283		22.37	30.7322		21.014	3.91567
15.749	64.7398		22.392	30.5716		21.035	3.65591
15.765	65.5405		22.414	30.3498		21.056	3.50666
15.78	66.1784		22.436	30.084		21.076	3.44687
15.795	66.95		22.458	29.7772		21.097	3.31302
15.811	67.7101		22.48	29.4297		21.117	3.18629
15.826	68.4915		22.502	29.0423		21.138	3.07846
15.842	69.3311		22.524	28.6047		21.159	3.02525
15.857	70.1588		22.546	28.1519		21.179	2.96271
15.873	70.9189		22.568	27.647		21.2	2.89249
15.888	71.8918		22.59	27.108		21.22	2.84858
15.903	72.7766		22.612	26.5354		21.241	2.80039
15.919	73.6386		22.633	25.9437		21.262	2.80881
15.934	74.4453		22.655	25.3456		21.282	2.83205
15.95	75.2728		22.677	24.7105		21.303	2.79972
15.965	76.3588		22.699	24.0587		21.323	2.83249
15.98	77.2034		22.721	23.3763		21.344	2.86828
15.996	78.257		22.743	22.6766		21.365	2.88417
16.011	79.1308		22.765	21.9794		21.385	2.90124
16.027	79.8304		22.787	21.247		21.406	2.96464
16.042	80.685		22.809	20.5274		21.426	3.07306
16.058	81.5294		22.831	19.8123		21.447	3.15085
16.073	82.5649		22.853	19.0826		21.468	3.17938
16.088	83.5141		22.875	18.3907		21.488	3.19043
16.104	84.3669		22.897	17.7602		21.509	3.25531
16.119	85.2862		22.918	17.1598		21.529	3.32455
16.135	86.0091		22.94	16.5801		21.55	3.40551
16.15	86.9981		22.962	16.0519		21.571	3.51172
16.166	88.034		22.984	15.571		21.591	3.56242
16.181	88.711		23.006	15.1121		21.612	3.58101
16.196	89.5656		23.028	14.6844		21.632	3.64696
16.212	90.3286		23.05	14.2875		21.653	3.71418
16.227	90.9509		23.072	13.9084		21.673	3.73721
16.243	91.7203		23.094	13.5507		21.694	3.80703
16.258	92.4353		23.116	13.2187		21.715	3.84956
16.274	93.1643		23.138	12.9413		21.735	3.82843
16.289	94.0406		23.16	12.6871		21.756	3.85313
16.304	94.8103		23.182	12.446		21.776	3.91111
16.32	95.4945		23.203	12.2426		21.797	3.92234
16.335	96.0687		23.225	12.0171		21.818	3.90916
16.351	96.9181		23.247	11.8028		21.838	3.90201
16.366	97.8116		23.269	11.6211		21.859	3.91354
16.382	98.4637		23.291	11.452		21.879	3.94282
16.397	99.0469		23.313	11.2909		21.9	3.91201
16.412	99.504		23.335	11.1392		21.921	3.93245
16.428	100.122		23.357	11.0127		21.941	3.94054
16.443	100.998		23.379	10.8963		21.962	3.86002
16.459	101.607		23.401	10.7888		21.982	3.81444
16.474	102.144		23.423	10.6939		22.003	3.79375
16.489	102.807		23.445	10.593		22.024	3.7468
16.505	103.599		23.467	10.4806		22.044	3.64135
16.52	104.255		23.489	10.4144		22.065	3.59473
16.536	104.907		23.51	10.3469		22.085	3.54638
16.551	105.49		23.532	10.2758		22.106	3.4941
16.567	106.106		23.554	10.2082		22.127	3.42178
16.582	106.655		23.576	10.1335		22.147	3.35255
16.597	107.494		23.598	10.1057		22.168	3.2751
16.613	108.348		23.62	10.0852		22.188	3.24439
16.628	109.065		23.642	10.0529		22.209	3.14333
16.644	109.657		23.664	10.0087		22.23	3.12321
16.659	110.244		23.686	9.97475		22.25	3.05868
16.675	110.995		23.708	9.94579		22.271	2.89634
16.69	111.441		23.73	9.92677		22.291	2.78541
16.705	112.073		23.752	9.91		22.312	2.73259
16.721	112.864		23.774	9.90834		22.333	2.63913
16.736	113.49		23.795	9.91709		22.353	2.55372
16.752	113.832		23.817	9.9287		22.374	2.44652
16.767	114.754		23.839	9.92939		22.394	2.35167
16.783	115.49		23.861	9.94193		22.415	2.22782
16.798	116.123		23.883	9.9725		22.436	2.128
16.813	116.656		23.905	9.97866		22.456	2.06979
16.829	117.288		23.927	9.9976		22.477	2.00982
16.844	117.977		23.949	10.0433		22.497	1.92739
16.86	118.669		23.971	10.0879		22.518	1.83209
16.875	119.145		23.993	10.1145		22.539	1.73987
16.891	119.669		24.015	10.1578		22.559	1.64659
16.906	120.579		24.037	10.2328		22.58	1.56529
16.921	121.016		24.059	10.2962		22.6	1.47233
16.937	121.22		24.08	10.3553		22.621	1.38264
16.952	121.567		24.102	10.4163		22.642	1.28941
16.968	122.251		24.124	10.5021		22.662	1.24697
16.983	122.735		24.146	10.6167		22.683	1.18055
16.998	123.291		24.168	10.7058		22.703	1.06686
17.014	123.963		24.19	10.8316		22.724	0.95776
17.029	124.441		24.212	10.9703		22.744	0.912396
17.045	124.501		24.234	11.0952		22.765	0.859302
17.06	124.749		24.256	11.2059		22.786	0.784511
17.076	125.46		24.278	11.3167		22.806	0.702705
17.091	125.684		24.3	11.4487		22.827	0.613061
17.106	125.618		24.322	11.5791		22.847	0.552641
17.122	126.046		24.344	11.7333		22.868	0.470189
17.137	126.592		24.365	11.8646		22.889	0.387509
17.153	126.6		24.387	11.989		22.909	0.357627
17.168	126.686		24.409	12.1027		22.93	0.297569
17.184	126.888		24.431	12.2231		22.95	0.236948
17.199	126.887		24.453	12.3608		22.971	0.177587
17.214	127.167		24.475	12.4864		22.992	0.129692
17.23	127.33		24.497	12.5915		23.012	0.0782035
17.245	127.432		24.519	12.6774		23.033	0.0378087
17.261	127.219		24.541	12.7794		23.053	-0.0135607
17.276	127.472		24.563	12.882		23.074	-0.0888184
17.292	127.668		24.585	12.9629		23.095	-0.141009
17.307	127.588		24.607	13.0539		23.115	-0.190819
17.322	127.467		24.629	13.1615		23.136	-0.234907
17.338	127.333		24.65	13.238		23.156	-0.259957
17.353	127.453		24.672	13.3181		23.177	-0.310039
17.369	127.06		24.694	13.3835		23.198	-0.386242
17.384	127.162		24.716	13.4773		23.218	-0.406032
17.4	126.677		24.738	13.5778		23.239	-0.433636
17.415	126.349		24.76	13.654		23.259	-0.480054
17.43	126.54		24.782	13.7508		23.28	-0.506286
17.446	126.178		24.804	13.8615		23.301	-0.561721
17.461	126.036		24.826	13.9658		23.321	-0.610884
17.477	125.778		24.848	14.0766		23.342	-0.611235
17.492	125.487		24.87	14.193		23.362	-0.632079
17.507	125.109		24.892	14.3066		23.383	-0.655446
17.523	124.822		24.914	14.454		23.404	-0.696878
17.538	124.4		24.935	14.5468		23.424	-0.746437
17.554	123.844		24.957	14.6591		23.445	-0.768277
17.569	123.499		24.979	14.825		23.465	-0.798352
17.585	123.116					23.486	-0.823042
17.6	122.843					23.507	-0.827786
17.615	122.16					23.527	-0.802027
17.631	121.593					23.548	-0.824853
17.646	120.878					23.568	-0.917197
17.662	120.411					23.589	-0.930613
17.677	119.963					23.61	-0.954167
17.693	119.337					23.63	-0.966214
17.708	118.715					23.651	-0.966849
17.723	118.275					23.671	-0.989142
17.739	117.768					23.692	-0.994001
17.754	117.004					23.713	-0.996402
17.77	115.964					23.733	-0.989641
17.785	115.227					23.754	-1.00364
17.801	114.642					23.774	-1.04596
17.816	114.153					23.795	-1.07006
17.831	113.215					23.815	-1.07514
17.847	112.444					23.836	-1.08763
17.862	111.731					23.857	-1.08775
17.878	111.029					23.877	-1.08667
17.893	110.554					23.898	-1.09364
17.909	109.929					23.918	-1.09411
17.924	109.175					23.939	-1.12657
17.939	108.493					23.96	-1.12254
17.955	107.79					23.98	-1.10242
17.97	106.903					24.001	-1.09991
17.986	106.183					24.021	-1.12494
18.001	105.57					24.042	-1.16074
18.016	104.765					24.063	-1.15539
18.032	104.023					24.083	-1.13184
18.047	103.625					24.104	-1.10715
18.063	102.853					24.124	-1.0946
18.078	102.093					24.145	-1.11158
18.094	101.449					24.166	-1.13372
18.109	100.813					24.186	-1.14103
18.124	99.993					24.207	-1.11264
18.14	99.3705					24.227	-1.12118
18.155	98.6235					24.248	-1.10361
18.171	97.8527					24.269	-1.1262
18.186	97.1155					24.289	-1.11851
18.202	96.1536					24.31	-1.12075
18.217	95.5438					24.33	-1.14505
18.232	95.1008					24.351	-1.17534
18.248	94.6529					24.372	-1.15464
18.263	93.7727					24.392	-1.13254
18.279	92.9801					24.413	-1.12795
18.294	92.3793					24.433	-1.13403
18.31	92.0594					24.454	-1.15219
18.325	91.5383					24.475	-1.19072
18.34	90.9512					24.495	-1.19511
18.356	90.2105					24.516	-1.20524
18.371	89.5264					24.536	-1.20812
18.387	89.2328					24.557	-1.20008
18.402	88.8813					24.578	-1.23584
18.418	88.4159					24.598	-1.25188
18.433	88.1397					24.619	-1.26918
18.448	87.3172					24.639	-1.27292
18.464	86.3619					24.66	-1.25601
18.479	85.8526					24.681	-1.29693
18.495	85.543					24.701	-1.33842
18.51	85.0673					24.722	-1.34836
18.525	84.813					24.742	-1.37037
18.541	84.4662					24.763	-1.40953
18.556	83.8575					24.783	-1.44622
18.572	83.248					24.804	-1.47123
18.587	83.0378					24.825	-1.49813
18.603	82.5213					24.845	-1.51206
18.618	81.9361					24.866	-1.52713
18.633	81.5512					24.886	-1.56033
18.649	81.3272					24.907	-1.59647
18.664	81.0216					24.928	-1.62859
18.68	80.5291					24.948	-1.64612
18.695	80.3271					24.969	-1.67602
18.711	80
18.726	79.4002
18.741	78.997
18.757	78.7668
18.772	78.0337
18.788	77.5304
18.803	77.327
18.819	77.0903
18.834	76.6582
18.849	76.1805
18.865	75.9368
18.88	75.5256
18.896	75.3359
18.911	74.9006
18.927	74.564
18.942	74.3064
18.957	73.8844
18.973	73.469
18.988	73.0105
19.004	72.6345
19.019	72.4235
19.034	72.2448
19.05	71.7883
19.065	71.4697
19.081	71.0453
19.096	70.6067
19.112	70.2024
19.127	69.963
19.142	69.6333
19.158	69.1967
19.173	68.6653
19.189	68.234
19.204	68.0108
19.22	67.4808
19.235	66.8975
19.25	66.6496
19.266	66.0808
19.281	65.3503
19.297	65.1179
19.312	64.5781
19.328	63.9613
19.343	63.5177
19.358	63.1866
19.374	62.6321
19.389	62.1769
19.405	61.8211
19.42	61.3824
19.436	60.9052
19.451	60.4176
19.466	60.0851
19.482	59.3893
19.497	58.6971
19.513	58.0924
19.528	57.529
19.543	57.2499
19.559	56.9387
19.574	56.3681
19.59	56.0282
19.605	55.2851
19.621	54.8931
19.636	54.508
19.651	53.9476
19.667	53.3247
19.682	52.8208
19.698	52.4568
19.713	52.0642
19.729	51.6755
19.744	51.0618
19.759	50.5966
19.775	50.0445
19.79	49.3692
19.806	48.8705
19.821	48.5568
19.837	48.1461
19.852	47.3563
19.867	46.8242
19.883	46.4865
19.898	46.0657
19.914	45.5644
19.929	44.8703
19.945	44.3113
19.96	43.8363
19.975	43.3044
19.991	42.7921
20.006	42.2068
20.022	41.696
20.037	41.1802
20.052	40.7475
20.068	40.4329
20.083	40.0035
20.099	39.618
20.114	39.029
20.13	38.5871
20.145	38.0449
20.16	37.8035
20.176	37.0774
20.191	36.422
20.207	35.9912
20.222	35.5539
20.238	34.9376
20.253	34.3337
20.268	33.9654
20.284	33.4331
20.299	32.8287
20.315	32.1593
20.33	31.5524
20.346	30.981
20.361	30.4653
20.376	30.0715
20.392	29.3418
20.407	28.581
20.423	27.9113
20.438	27.0448
20.454	26.2626
20.469	25.5563
20.484	24.6675
20.5	23.5009
20.515	22.3766
20.531	21.2811
20.546	19.9773
20.561	18.5928
20.577	17.1712
20.592	15.6996
20.608	14.1959
20.623	12.7518
20.639	11.3535
20.654	10.1243
20.669	8.802
20.685	7.56666
20.7	6.36589
20.716	5.21581
20.731	4.03414
20.747	2.97056
20.762	1.98971
20.777	1.0939
20.793	0.279226
20.808	-0.662464
20.824	-1.51002
20.839	-2.23172
20.855	-3.05549
20.87	-3.71213
20.885	-4.44538
20.901	-5.08859
20.916	-5.57625
20.932	-6.24357
20.947	-6.82831
20.963	-7.24843
20.978	-7.80255
20.993	-8.34012
21.009	-8.75889
21.024	-9.14238
21.04	-9.58162
21.055	-9.99164
21.07	-10.3925
21.086	-10.6353
21.101	-10.8642
21.117	-11.0538
21.132	-11.3103
21.148	-11.4124
21.163	-11.5193
21.178	-11.6499
21.194	-11.6612
21.209	-11.6324
21.225	-11.6717
21.24	-11.7218
21.256	-11.7467
21.271	-11.782
21.286	-11.7364
21.302	-11.8024
21.317	-11.714
21.333	-11.646
21.348	-11.6348
21.364	-11.5912
21.379	-11.5529
21.394	-11.5806
21.41	-11.5449
21.425	-11.5647
21.441	-11.5196
21.456	-11.3352
21.472	-11.2205
21.487	-11.2097
21.502	-11.1603
21.518	-11.1581
21.533	-11.0792
21.549	-11.0781
21.564	-11.1229
21.579	-11.0914
21.595	-11.2004
21.61	-11.2473
21.626	-11.1668
21.641	-11.2288
21.657	-11.2719
21.672	-11.3105
21.687	-11.3198
21.703	-11.3681
21.718	-11.35
21.734	-11.3776
21.749	-11.4775
21.765	-11.5874
21.78	-11.7318
21.795	-11.8963
21.811	-12.0251
21.826	-12.1567
21.842	-12.2242
21.857	-12.4067
21.873	-12.59
21.888	-12.7541
21.903	-12.9217
21.919	-12.9934
21.934	-13.1761
21.95	-13.457
21.965	-13.5592
21.981	-13.6981
21.996	-13.9247
22.011	-14.1674
22.027	-14.4046
22.042	-14.6377
22.058	-14.8665
22.073	-15.0387
22.088	-15.2818
22.104	-15.4921
22.119	-15.6451
22.135	-15.9302
22.15	-16.1621
22.166	-16.4882
22.181	-16.6585
22.196	-16.9002
22.212	-17.1273
22.227	-16.7936
22.243	-15.1665
22.258	-12.8401
22.274	-11.3171
22.289	-10.344
22.304	-9.71141
22.32	-9.36289
22.335	-9.07849
22.351	-8.86347
22.366	-8.65309
22.382	-8.53879
22.397	-8.49962
22.412	-8.42712
22.428	-8.44948
22.443	-8.43502
22.459	-8.37246
22.474	-8.4474
22.49	-8.52208
22.505	-8.5965
22.52	-8.60216
22.536	-8.65443
22.551	-8.71063
22.567	-8.75476
22.582	-8.83498
22.597	-8.89392
22.613	-8.99774
22.628	-9.03637
22.644	-9.11328
22.659	-9.17054
22.675	-9.16828
22.69	-9.23349
22.705	-9.37435
22.721	-9.46428
22.736	-9.5049
22.752	-9.57435
22.767	-9.6477
22.783	-9.75732
22.798	-9.77891
22.813	-9.76072
22.829	-9.82372
22.844	-9.91872
22.86	-9.93294
22.875	-9.95812
22.891	-10.0308
22.906	-10.1589
22.921	-10.2336
22.937	-10.2511
22.952	-10.2592
22.968	-10.2777
22.983	-10.2942
22.999	-10.3919
23.014	-10.4554
23.029	-10.5116
23.045	-10.5261
23.06	-10.5568
23.076	-10.5659
23.091	-10.5792
23.106	-10.5836
23.122	-10.681
23.137	-10.6963
23.153	-10.6407
23.168	-10.6845
23.184	-10.7288
23.199	-10.736
23.214	-10.8438
23.23	-10.8951
23.245	-10.9475
23.261	-10.9442
23.276	-10.9336
23.292	-10.9967
23.307	-11.0046
23.322	-11.0863
23.338	-11.1034
23.353	-11.0838
23.369	-11.0886
23.384	-11.0699
23.4	-11.0796
23.415	-11.1146
23.43	-11.1521
23.446	-11.177
23.461	-11.1722
23.477	-11.1584
23.492	-11.1988
23.508	-11.2321
23.523	-11.2703
23.538	-11.3116
23.554	-11.2919
23.569	-11.2616
23.585	-11.2621
23.6	-11.3116
23.615	-11.3346
23.631	-11.331
23.646	-11.3216
23.662	-11.3353
23.677	-11.3865
23.693	-11.4013
23.708	-11.4195
23.723	-11.4576
23.739	-11.5172
23.754	-11.4884
23.77	-11.474
23.785	-11.5001
23.801	-11.4733
23.816	-11.4485
23.831	-11.4928
23.847	-11.5277
23.862	-11.5788
23.878	-11.5951
23.893	-11.593
23.909	-11.5285
23.924	-11.4915
23.939	-11.4978

## Sheet: Supplementary Fig5
DSR2			DSR2I259S/Y260G			DSR2W143G/Y148G/Y552G/V556S/F559G/N563S
Evolution Volume (ml)	Abs280 (mAU)		Evolution Volume (ml)	Abs280 (mAU)		Evolution Volume (ml)	Abs280 (mAU)
0.003	13.7783		0	-38.0885		0.016	-4.17424
0.02	13.7588		0.023	-37.209		0.033	-4.22741
0.037	13.5909		0.046	-37.0189		0.05	-4.22768
0.054	13.5352		0.069	-36.1133		0.067	-4.23944
0.071	14.3229		0.092	9.93439		0.084	-4.24709
0.088	33.6537		0.115	36.9164		0.101	-4.25026
0.106	72.2203		0.138	15.4114		0.118	-4.23466
0.123	81.7752		0.161	1.90836		0.135	-3.89117
0.14	67.6389		0.184	-6.27315		0.153	-2.85277
0.157	58.3974		0.207	-11.145		0.17	-2.31246
0.174	50.9431		0.23	-14.7589		0.187	-2.41721
0.191	45.3977		0.253	-17.495		0.204	-2.66773
0.208	41.4624		0.276	-19.5522		0.221	-2.90476
0.226	38.3781		0.299	-21.0656		0.238	-3.05465
0.243	35.8768		0.322	-22.1803		0.255	-3.21317
0.26	33.6756		0.345	-23.1203		0.272	-3.34172
0.277	31.8499		0.368	-23.8604		0.289	-3.45644
0.294	30.3724		0.391	-24.5535		0.306	-3.5354
0.311	29.0581		0.414	-25.0592		0.323	-3.621
0.328	27.8789		0.437	-25.5023		0.34	-3.66349
0.345	26.8727		0.46	-25.8949		0.357	-3.72271
0.363	25.9895		0.483	-26.1866		0.374	-3.7724
0.38	25.209		0.506	-26.4263		0.391	-3.80199
0.397	24.5193		0.529	-26.6007		0.408	-3.83641
0.414	23.7995		0.552	-26.7097		0.425	-3.87361
0.431	23.1704		0.575	-26.8015		0.442	-3.89565
0.448	22.5252		0.598	-26.821		0.459	-3.93096
0.465	21.9231		0.621	-26.8359		0.476	-3.95014
0.483	21.4644		0.644	-26.7844		0.493	-3.96931
0.5	20.9802		0.667	-26.7534		0.51	-3.98672
0.517	20.5142		0.69	-26.73		0.527	-4.00465
0.534	20.1231		0.713	-26.6562		0.545	-4.03517
0.551	19.7328		0.736	-26.5044		0.562	-4.05289
0.568	19.3702		0.759	-26.4312		0.579	-4.05567
0.585	19.024		0.782	-26.3127		0.596	-4.08529
0.603	18.6496		0.805	-26.2005		0.613	-4.08646
0.62	18.3965		0.828	-26.0647		0.63	-4.10945
0.637	18.1635		0.851	-25.9851		0.647	-4.13304
0.654	17.8902		0.874	-25.8583		0.664	-4.1281
0.671	17.6703		0.897	-25.704		0.681	-4.15368
0.688	17.3658		0.92	-25.6154		0.698	-4.16236
0.705	17.0981		0.943	-25.5102		0.715	-4.18003
0.723	16.8825		0.966	-25.3798		0.732	-4.18505
0.74	16.6823		0.988	-25.2746		0.749	-4.18349
0.757	16.4759		1.011	-25.206		0.766	-4.19569
0.774	16.2594		1.034	-25.1326		0.783	-4.21275
0.791	16.0294		1.057	-25.0397		0.8	-4.2219
0.808	15.8394		1.08	-24.9776		0.817	-4.22849
0.825	15.6846		1.103	-24.8669		0.834	-4.2377
0.842	15.5655		1.126	-24.8459		0.851	-4.24444
0.86	15.4351		1.149	-24.8047		0.868	-4.25919
0.877	15.364		1.172	-24.7331		0.885	-4.27001
0.894	15.2366		1.195	-24.7227		0.902	-4.26659
0.911	15.1139		1.218	-24.7195		0.919	-4.29319
0.928	15.0606		1.241	-24.7358		0.937	-4.30126
0.945	14.9819		1.264	-24.7334		0.954	-4.301
0.962	14.9066		1.287	-24.7149		0.971	-4.31419
0.98	14.8088		1.31	-24.7391		0.988	-4.31104
0.997	14.7752		1.333	-24.7903		1.005	-4.34047
1.014	14.7713		1.356	-24.8543		1.022	-4.32858
1.031	14.6741		1.379	-24.9202		1.039	-4.34812
1.048	14.6235		1.402	-24.9788		1.056	-4.34453
1.065	14.5951		1.425	-25.1047		1.073	-4.3702
1.082	14.5349		1.448	-25.1523		1.09	-4.3559
1.1	14.479		1.471	-25.2947		1.107	-4.3798
1.117	14.44		1.494	-25.4247		1.124	-4.38065
1.134	14.4258		1.517	-25.5256		1.141	-4.36077
1.151	14.3933		1.54	-25.6811		1.158	-4.36595
1.168	14.3314		1.563	-25.8321		1.175	-4.36562
1.185	14.2605		1.586	-26.0267		1.192	-4.3796
1.202	14.2029		1.609	-26.1735		1.209	-4.4054
1.22	14.2025		1.632	-26.3496		1.226	-4.38693
1.237	14.2273		1.655	-26.6063		1.243	-4.39208
1.254	14.2095		1.678	-26.8503		1.26	-4.40719
1.271	14.1711		1.701	-27.0493		1.277	-4.40276
1.288	14.1761		1.724	-27.2943		1.294	-4.41193
1.305	14.1419		1.747	-27.5343		1.311	-4.39896
1.322	14.085		1.77	-27.8199		1.329	-4.4194
1.339	14.0603		1.793	-28.0918		1.346	-4.4177
1.357	14.0791		1.816	-28.3937		1.363	-4.41758
1.374	14.0777		1.839	-28.7288		1.38	-4.41681
1.391	14.0459		1.862	-29.0049		1.397	-4.41422
1.408	14.0122		1.885	-29.3747		1.414	-4.41637
1.425	13.9846		1.908	-29.67		1.431	-4.4065
1.442	13.9697		1.931	-30.074		1.448	-4.40284
1.459	13.9542		1.954	-30.4448		1.465	-4.40747
1.477	13.9377		1.977	-30.793		1.482	-4.38954
1.494	13.9096		2	-31.3744		1.499	-4.40183
1.511	13.8443		2.023	-31.7906		1.516	-4.40922
1.528	13.8047		2.046	-32.0218		1.533	-4.40458
1.545	13.755		2.069	-32.5329		1.55	-4.40307
1.562	13.6497		2.092	-31.9199		1.567	-4.39478
1.579	13.5924		2.115	-31.7971		1.584	-4.38867
1.597	13.5716		2.138	-32.6313		1.601	-4.39087
1.614	13.5244		2.161	-33.2836		1.618	-4.41433
1.631	13.4419		2.184	-33.8308		1.635	-4.40551
1.648	13.3948		2.207	-34.4047		1.652	-4.40356
1.665	13.3089		2.23	-34.8923		1.669	-4.40477
1.682	13.1945		2.253	-35.4827		1.686	-4.39218
1.699	13.3048		2.276	-36.0364		1.703	-4.37983
1.717	13.3367		2.299	-36.5942		1.721	-4.37404
1.734	12.8832		2.322	-37.1433		1.738	-4.37862
1.751	12.6845		2.345	-37.7139		1.755	-4.3813
1.768	12.5194		2.368	-38.2938		1.772	-4.38199
1.785	12.3157		2.391	-38.8654		1.789	-4.40767
1.802	12.0711		2.414	-39.4297		1.806	-4.41006
1.819	11.9113		2.437	-40.0418		1.823	-4.4085
1.836	11.7095		2.46	-40.6177		1.84	-4.40288
1.854	11.4596		2.483	-41.2446		1.857	-4.39221
1.871	11.2193		2.506	-41.8588		1.874	-4.40158
1.888	10.9419		2.529	-42.4783		1.891	-4.40445
1.905	10.6679		2.552	-43.1331		1.908	-4.41089
1.922	10.4051		2.575	-43.7376		1.925	-4.39576
1.939	10.0539		2.598	-44.3511		1.942	-4.4145
1.956	9.70205		2.621	-44.9988		1.959	-4.41616
1.974	9.38148		2.644	-45.6306		1.976	-4.41024
1.991	8.96486		2.667	-46.2365		1.993	-4.41673
2.008	8.51463		2.69	-46.8494		2.01	-4.42298
2.025	8.11614		2.713	-47.5077		2.027	-4.40783
2.042	7.64787		2.736	-48.1058		2.044	-4.4295
2.059	7.15523		2.759	-48.7462		2.061	-4.43085
2.076	6.64012		2.782	-49.4076		2.078	-4.43457
2.094	6.14155		2.805	-50.0268		2.095	-4.438
2.111	5.63898		2.828	-50.6019		2.113	-4.43902
2.128	5.13303		2.851	-51.2638		2.13	-4.4384
2.145	4.53617		2.874	-51.8529		2.147	-4.43982
2.162	3.92978		2.897	-52.4634		2.164	-4.43441
2.179	3.36369		2.919	-53.0832		2.181	-4.44112
2.196	2.75444		2.942	-53.6698		2.198	-4.4475
2.214	2.07066		2.965	-54.2707		2.215	-4.43089
2.231	1.399		2.988	-54.8303		2.232	-4.42175
2.248	0.751519		3.011	-55.4621		2.249	-4.42337
2.265	0.0790986		3.034	-56.0175		2.266	-4.42877
2.282	-0.620539		3.057	-56.6017		2.283	-4.43908
2.299	-1.328		3.08	-57.1541		2.3	-4.4355
2.316	-2.04053		3.103	-57.7109		2.317	-4.44602
2.333	-2.80796		3.126	-58.267		2.334	-4.43528
2.351	-3.5551		3.149	-58.7825		2.351	-4.44684
2.368	-4.28591		3.172	-59.3535		2.368	-4.42904
2.385	-5.04153		3.195	-59.8655		2.385	-4.42841
2.402	-5.76769		3.218	-60.3857		2.402	-4.42512
2.419	-6.58343		3.241	-60.8893		2.419	-4.42916
2.436	-7.42083		3.264	-61.3699		2.436	-4.42463
2.453	-8.20413		3.287	-61.8981		2.453	-4.42241
2.471	-8.96973		3.31	-62.3711		2.47	-4.41816
2.488	-9.7439		3.333	-62.8379		2.488	-4.42431
2.505	-10.5176		3.356	-63.3263		2.505	-4.42551
2.522	-11.3398		3.379	-63.7553		2.522	-4.42574
2.539	-12.1289		3.402	-64.2612		2.539	-4.42511
2.556	-12.8542		3.425	-64.6473		2.556	-4.43168
2.573	-13.6649		3.448	-65.0695		2.573	-4.42059
2.591	-14.4596		3.471	-65.4946		2.59	-4.42536
2.608	-15.1943		3.494	-65.8868		2.607	-4.42715
2.625	-15.9507		3.517	-66.305		2.624	-4.42859
2.642	-16.7479		3.54	-66.7366		2.641	-4.42761
2.659	-17.506		3.563	-67.0931		2.658	-4.43184
2.676	-18.1916		3.586	-67.4523		2.675	-4.41135
2.693	-18.9117		3.609	-67.8217		2.692	-4.41156
2.711	-19.632		3.632	-68.1551		2.709	-4.388
2.728	-20.383		3.655	-68.5222		2.726	-4.41359
2.745	-21.1524		3.678	-68.8704		2.743	-4.42151
2.762	-21.8702		3.701	-69.1936		2.76	-4.4051
2.779	-22.534		3.724	-69.5557		2.777	-4.40719
2.796	-23.1823		3.747	-69.8093		2.794	-4.40709
2.813	-23.9501		3.77	-70.1369		2.811	-4.4164
2.83	-24.6458		3.793	-70.4346		2.828	-4.41578
2.848	-25.2491		3.816	-70.7486		2.845	-4.41375
2.865	-25.8368		3.839	-70.9753		2.862	-4.41797
2.882	-26.4158		3.862	-71.2873		2.88	-4.41807
2.899	-27.1043		3.885	-71.5379		2.897	-4.42252
2.916	-27.7702		3.908	-71.7827		2.914	-4.42054
2.933	-28.3455		3.931	-72.0414		2.931	-4.41333
2.95	-28.9676		3.954	-72.2541		2.948	-4.40296
2.968	-29.5583		3.977	-72.5105		2.965	-4.40335
2.985	-30.105		4	-72.7633		2.982	-4.3962
3.002	-30.6913		4.023	-72.9494		2.999	-4.39253
3.019	-31.2401		4.046	-73.1554		3.016	-4.40278
3.036	-31.7765		4.069	-73.3723		3.033	-4.40278
3.053	-32.3483		4.092	-73.5892		3.05	-4.39922
3.07	-32.8842		4.115	-73.7663		3.067	-4.40219
3.088	-33.3814		4.138	-73.9456		3.084	-4.40569
3.105	-33.8256		4.161	-74.1252		3.101	-4.39817
3.122	-34.2893		4.184	-74.3127		3.118	-4.38476
3.139	-34.8441		4.207	-74.4556		3.135	-4.30534
3.156	-35.2781		4.23	-74.6278		3.152	-4.24128
3.173	-35.6773		4.253	-74.8136		3.169	-4.16358
3.19	-36.1418		4.276	-74.9442		3.186	-4.13649
3.208	-36.5709		4.299	-75.1092		3.203	-4.17419
3.225	-36.983		4.322	-75.2517		3.22	-4.20926
3.242	-37.4313		4.345	-75.3708		3.237	-4.26274
3.259	-37.8488		4.368	-75.4859		3.254	-4.27486
3.276	-38.2171		4.391	-75.6408		3.272	-4.29244
3.293	-38.611		4.414	-75.7119		3.289	-4.32189
3.31	-38.9614		4.437	-75.8566		3.306	-4.31973
3.327	-39.2612		4.46	-75.9621		3.323	-4.32818
3.345	-39.5977		4.483	-76.0353		3.34	-4.34267
3.362	-39.9464		4.506	-76.1354		3.357	-4.34429
3.379	-40.2642		4.529	-76.2159		3.374	-4.33791
3.396	-40.5358		4.552	-76.2897		3.391	-4.36082
3.413	-40.8334		4.575	-76.3712		3.408	-4.34026
3.43	-41.1717		4.598	-76.4399		3.425	-4.33514
3.447	-41.4798		4.621	-76.4946		3.442	-4.34427
3.465	-41.7424		4.644	-76.5819		3.459	-4.33631
3.482	-42.0052		4.667	-76.6254		3.476	-4.33685
3.499	-42.274		4.69	-76.7019		3.493	-4.34344
3.516	-42.5303		4.713	-76.7472		3.51	-4.33827
3.533	-42.7807		4.736	-76.7744		3.527	-4.34241
3.55	-43.0112		4.759	-76.8394		3.544	-4.34258
3.567	-43.2747		4.782	-76.8693		3.561	-4.33008
3.585	-43.5164		4.805	-76.8738		3.578	-4.32393
3.602	-43.7526		4.828	-76.904		3.595	-4.33478
3.619	-43.983		4.85	-76.8966		3.612	-4.33622
3.636	-44.191		4.873	-76.9187		3.629	-4.32484
3.653	-44.3127		4.896	-76.8867		3.646	-4.32134
3.67	-44.5047		4.919	-76.9262		3.664	-4.33681
3.687	-44.7477		4.942	-76.8745		3.681	-4.33802
3.705	-44.9457		4.965	-76.8118		3.698	-4.32962
3.722	-45.1565		4.988	-76.7605		3.715	-4.34274
3.739	-45.3088		5.011	-76.7849		3.732	-4.34061
3.756	-45.5016		5.034	-76.7257		3.749	-4.33922
3.773	-45.7551		5.057	-76.657		3.766	-4.33751
3.79	-45.9144		5.08	-76.7		3.783	-4.34631
3.807	-46.0549		5.103	-76.6312		3.8	-4.3378
3.824	-46.2414		5.126	-76.5789		3.817	-4.34524
3.842	-46.4213		5.149	-76.5298		3.834	-4.33825
3.859	-46.5282		5.172	-76.4329		3.851	-4.3306
3.876	-46.6872		5.195	-76.3637		3.868	-4.34908
3.893	-46.8519		5.218	-76.3096		3.885	-4.33138
3.91	-47.0062		5.241	-76.1588		3.902	-4.33125
3.927	-47.1236		5.264	-76.127		3.919	-4.34551
3.944	-47.2291		5.287	-76.0188		3.936	-4.34782
3.962	-47.3761		5.31	-75.9263		3.953	-4.33195
3.979	-47.4687		5.333	-75.7989		3.97	-4.33885
3.996	-47.5603		5.356	-75.6891		3.987	-4.32686
4.013	-47.6654		5.379	-75.5506		4.004	-4.34522
4.03	-47.7863		5.402	-75.4678		4.021	-4.34112
4.047	-47.8853		5.425	-75.3511		4.038	-4.32531
4.064	-47.9742		5.448	-75.1988		4.056	-4.3268
4.082	-48.0902		5.471	-75.0508		4.073	-4.32833
4.099	-48.2255		5.494	-74.885		4.09	-4.3319
4.116	-48.38		5.517	-74.7409		4.107	-4.33202
4.133	-48.4569		5.54	-74.5858		4.124	-4.33248
4.15	-48.5707		5.563	-74.4146		4.141	-4.34298
4.167	-48.7153		5.586	-74.237		4.158	-4.33894
4.184	-48.8122		5.609	-74.0739		4.175	-4.34012
4.202	-48.9513		5.632	-73.9015		4.192	-4.36244
4.219	-49.0565		5.655	-73.6772		4.209	-4.35291
4.236	-49.1564		5.678	-73.484		4.226	-4.36845
4.253	-49.2521		5.701	-73.2897		4.243	-4.36415
4.27	-49.3629		5.724	-73.0862		4.26	-4.37588
4.287	-49.4575		5.747	-72.8787		4.277	-4.3678
4.304	-49.5857		5.77	-72.6556		4.294	-4.37317
4.321	-49.7058		5.793	-72.4275		4.311	-4.36302
4.339	-49.7969		5.816	-72.1761		4.328	-4.36539
4.356	-49.8588		5.839	-72.0088		4.345	-4.37452
4.373	-49.937		5.862	-71.7261		4.362	-4.38842
4.39	-50.0658		5.885	-71.4722		4.379	-4.39165
4.407	-50.1507		5.908	-71.2742		4.396	-4.41277
4.424	-50.2339		5.931	-70.9627		4.413	-4.42946
4.441	-50.3551		5.954	-70.7349		4.43	-4.414
4.459	-50.4435		5.977	-70.4568		4.448	-4.4232
4.476	-50.4993		6	-70.1215		4.465	-4.42474
4.493	-50.6109		6.023	-69.7817		4.482	-4.43751
4.51	-50.6991		6.046	-69.4488		4.499	-4.43256
4.527	-50.746		6.069	-69.1942		4.516	-4.42316
4.544	-50.8066		6.092	-68.8937		4.533	-4.4333
4.561	-50.8822		6.115	-68.5994		4.55	-4.42652
4.579	-50.9553		6.138	-68.3248		4.567	-4.42936
4.596	-51.0285		6.161	-68.0101		4.584	-4.44006
4.613	-51.0993		6.184	-67.6949		4.601	-4.45425
4.63	-51.1799		6.207	-67.3582		4.618	-4.42998
4.647	-51.2378		6.23	-67.0476		4.635	-4.45329
4.664	-51.3199		6.253	-66.7108		4.652	-4.44676
4.681	-51.3508		6.276	-66.3518		4.669	-4.4503
4.699	-51.3958		6.299	-66.0091		4.686	-4.44627
4.716	-51.4881		6.322	-65.6335		4.703	-4.45099
4.733	-51.5908		6.345	-65.299		4.72	-4.46302
4.75	-51.6722		6.368	-64.9129		4.737	-4.44827
4.767	-51.7386		6.391	-64.5563		4.754	-4.45762
4.784	-51.8287		6.414	-64.1644		4.771	-4.46696
4.801	-51.8922		6.437	-63.7959		4.788	-4.4659
4.818	-51.9506		6.46	-63.417		4.805	-4.47105
4.836	-51.989		6.483	-63.0502		4.823	-4.47225
4.853	-52.0349		6.506	-62.6385		4.84	-4.47754
4.87	-52.071		6.529	-62.2371		4.857	-4.48842
4.887	-52.12		6.552	-61.8057		4.874	-4.48025
4.904	-52.166		6.575	-61.402		4.891	-4.48858
4.921	-52.2606		6.598	-60.9266		4.908	-4.50075
4.938	-52.3173		6.621	-60.4569		4.925	-4.4886
4.956	-52.3553		6.644	-59.9466		4.942	-4.48773
4.973	-52.4394		6.667	-59.5237		4.959	-4.49978
4.99	-52.4649		6.69	-59.1271		4.976	-4.50554
5.007	-52.488		6.713	-58.6161		4.993	-4.5234
5.024	-52.4222		6.736	-58.1788		5.01	-4.49629
5.041	-52.3926		6.759	-57.6811		5.027	-4.50544
5.058	-52.4948		6.781	-57.1535		5.044	-4.51218
5.076	-50.6028		6.804	-56.684		5.061	-4.49972
5.093	-45.3385		6.827	-56.1379		5.078	-4.51839
5.11	-44.2533		6.85	-55.596		5.095	-4.50849
5.127	-45.449		6.873	-55.0326		5.112	-4.50825
5.144	-46.2888		6.896	-54.4518		5.129	-4.51373
5.161	-47.299		6.919	-53.7824		5.146	-4.50199
5.178	-47.935		6.942	-53.1035		5.163	-4.52402
5.196	-48.3592		6.965	-52.3778		5.18	-4.51819
5.213	-48.707		6.988	-51.5761		5.197	-4.5169
5.23	-49.0628		7.011	-50.6658		5.215	-4.52446
5.247	-49.4373		7.034	-49.5575		5.232	-4.53782
5.264	-49.7237		7.057	-48.3391		5.249	-4.53294
5.281	-50.0181		7.08	-46.916		5.266	-4.53623
5.298	-50.28		7.103	-45.2074		5.283	-4.52146
5.315	-50.499		7.126	-43.1669		5.3	-4.54147
5.333	-50.688		7.149	-40.7657		5.317	-4.54286
5.35	-50.8756		7.172	-37.9008		5.334	-4.5484
5.367	-51.0456		7.195	-34.5553		5.351	-4.55309
5.384	-51.2385		7.218	-30.4596		5.368	-4.54865
5.401	-51.4402		7.241	-25.7248		5.385	-4.55232
5.418	-51.5942		7.264	-20.3122		5.402	-4.54798
5.435	-51.7048		7.287	-14.0732		5.419	-4.56297
5.453	-51.8364		7.31	-6.7449		5.436	-4.55246
5.47	-51.9287		7.333	1.55594		5.453	-4.54891
5.487	-52.0326		7.356	10.8112		5.47	-4.54444
5.504	-52.1411		7.379	21.3236		5.487	-4.54906
5.521	-52.1808		7.402	32.8757		5.504	-4.53471
5.538	-52.2264		7.425	45.4989		5.521	-4.5446
5.555	-52.2843		7.448	59.1866		5.538	-4.54772
5.573	-52.3643		7.471	73.5507		5.555	-4.5459
5.59	-52.4521		7.494	88.8629		5.572	-4.56012
5.607	-52.5047		7.517	104.476		5.589	-4.5592
5.624	-52.5794		7.54	120.43		5.607	-4.55677
5.641	-52.6266		7.563	136.535		5.624	-4.55734
5.658	-52.6549		7.586	152.79		5.641	-4.57095
5.675	-52.7031		7.609	168.676		5.658	-4.5702
5.693	-52.7649		7.632	184.211		5.675	-4.56409
5.71	-52.7989		7.655	199.62		5.692	-4.57814
5.727	-52.8496		7.678	214.036		5.709	-4.5879
5.744	-52.8669		7.701	227.7		5.726	-4.58533
5.761	-52.9089		7.724	240.988		5.743	-4.60184
5.778	-52.9288		7.747	252.896		5.76	-4.60498
5.795	-52.9405		7.77	263.723		5.777	-4.60187
5.813	-52.941		7.793	273.455		5.794	-4.58849
5.83	-52.9936		7.816	282.885		5.811	-4.59263
5.847	-53.0006		7.839	290.617		5.828	-4.58809
5.864	-52.9812		7.862	297.091		5.845	-4.601
5.881	-52.9521		7.885	302.314		5.862	-4.59612
5.898	-52.9928		7.908	306.327		5.879	-4.59093
5.915	-53.0079		7.931	309.072		5.896	-4.59566
5.932	-53.0028		7.954	311.466		5.913	-4.6058
5.95	-52.9711		7.977	311.774		5.93	-4.59985
5.967	-52.9128		8	310.221		5.947	-4.60803
5.984	-52.8802		8.023	310.919		5.964	-4.60594
6.001	-52.871		8.046	307.058		5.981	-4.60077
6.018	-52.8373		8.069	304.861		5.999	-4.59163
6.035	-52.82		8.092	300.848		6.016	-4.60171
6.052	-52.8295		8.115	294.577		6.033	-4.59213
6.07	-52.7643		8.138	288.937		6.05	-4.60867
6.087	-52.6749		8.161	283.238		6.067	-4.60122
6.104	-52.6286		8.184	277.735		6.084	-4.61052
6.121	-52.6168		8.207	271.982		6.101	-4.61604
6.138	-52.5834		8.23	265.835		6.118	-4.61391
6.155	-52.5457		8.253	260.412		6.135	-4.62298
6.172	-52.5241		8.276	254.666		6.152	-4.62303
6.19	-52.4852		8.299	248.468		6.169	-4.63168
6.207	-52.407		8.322	242.968		6.186	-4.63022
6.224	-52.3058		8.345	237.091		6.203	-4.61848
6.241	-52.242		8.368	231.549		6.22	-4.62112
6.258	-52.1976		8.391	225.295		6.237	-4.6255
6.275	-52.112		8.414	220.625		6.254	-4.62582
6.292	-52.054		8.437	214.459		6.271	-4.63944
6.31	-51.969		8.46	210.506		6.288	-4.62401
6.327	-51.8853		8.483	205.792		6.305	-4.62904
6.344	-51.8127		8.506	200.484		6.322	-4.62591
6.361	-51.7551		8.529	195.641		6.339	-4.62401
6.378	-51.6511		8.552	191.591		6.356	-4.63536
6.395	-51.5401		8.575	187.029		6.373	-4.63947
6.412	-51.4217		8.598	183.24		6.391	-4.65093
6.429	-51.3015		8.621	179.127		6.408	-4.62946
6.447	-51.2155		8.644	175.077		6.425	-4.62555
6.464	-51.0808		8.667	171.233		6.442	-4.61651
6.481	-50.9877		8.69	167.445		6.459	-4.63048
6.498	-50.9079		8.712	163.681		6.476	-4.6238
6.515	-50.7995		8.735	160.445		6.493	-4.63219
6.532	-50.6547		8.758	156.84		6.51	-4.63435
6.549	-50.5296		8.781	153.304		6.527	-4.63292
6.567	-50.4114		8.804	150.589		6.544	-4.63482
6.584	-50.2966		8.827	147.014		6.561	-4.6229
6.601	-50.1487		8.85	144.041		6.578	-4.63752
6.618	-50.0256		8.873	141.276		6.595	-4.65348
6.635	-49.8522		8.896	137.945		6.612	-4.66042
6.652	-49.7178		8.919	135.445		6.629	-4.64298
6.669	-49.584		8.942	132.541		6.646	-4.64821
6.687	-49.4287		8.965	129.645		6.663	-4.6314
6.704	-49.2916		8.988	127.171		6.68	-4.65192
6.721	-49.1213		9.011	124.819		6.697	-4.63849
6.738	-48.9562		9.034	122.399		6.714	-4.64231
6.755	-48.8007		9.057	119.948		6.731	-4.62845
6.772	-48.6295		9.08	117.631		6.748	-4.63387
6.789	-48.4616		9.103	115.697		6.765	-4.6309
6.807	-48.259		9.126	113.71		6.783	-4.65438
6.824	-48.0989		9.149	111.793		6.8	-4.63942
6.841	-47.9121		9.172	109.595		6.817	-4.64958
6.858	-47.6711		9.195	107.763		6.834	-4.64474
6.875	-47.5367		9.218	106.057		6.851	-4.63945
6.892	-47.3642		9.241	103.936		6.868	-4.6375
6.909	-47.2518		9.264	102.428		6.885	-4.63558
6.926	-46.975		9.287	100.875		6.902	-4.61513
6.944	-46.2138		9.31	99.4043		6.919	-4.6312
6.961	-45.4263		9.333	97.8287		6.936	-4.62525
6.978	-45.1452		9.356	96.2643		6.953	-4.62491
6.995	-44.9905		9.379	95.1043		6.97	-4.61521
7.012	-44.9025		9.402	93.726		6.987	-4.59915
7.029	-44.751		9.425	92.3982		7.004	-4.59929
7.046	-44.5457		9.448	91.4509		7.021	-4.60959
7.064	-44.3271		9.471	90.0535		7.038	-4.6117
7.081	-44.0652		9.494	89.2819		7.055	-4.60525
7.098	-43.7395		9.517	88.2861		7.072	-4.58711
7.115	-43.382		9.54	87.0294		7.089	-4.59006
7.132	-42.9449		9.563	86.4287		7.106	-4.5782
7.149	-42.4807		9.586	85.8492		7.123	-4.58167
7.166	-41.8761		9.609	84.7158		7.14	-4.57384
7.184	-41.1317		9.632	84.553		7.158	-4.58076
7.201	-40.3139		9.655	83.8132		7.175	-4.56904
7.218	-39.3541		9.678	83.6238		7.192	-4.56724
7.235	-38.2034		9.701	83.0084		7.209	-4.58421
7.252	-36.9027		9.724	82.8131		7.226	-4.57176
7.269	-35.4878		9.747	82.5397		7.243	-4.57313
7.286	-33.8394		9.77	82.5885		7.26	-4.56372
7.304	-32.0262		9.793	82.2879		7.277	-4.55804
7.321	-30.0758		9.816	82.5066		7.294	-4.55713
7.338	-27.9487		9.839	82.528		7.311	-4.56868
7.355	-25.6212		9.862	82.5627		7.328	-4.56939
7.372	-23.1812		9.885	82.9377		7.345	-4.56628
7.389	-20.5052		9.908	83.2881		7.362	-4.56222
7.406	-17.6218		9.931	83.6926		7.379	-4.55826
7.423	-14.6233		9.954	83.9735		7.396	-4.54974
7.441	-11.4014		9.977	84.7149		7.413	-4.52901
7.458	-7.95351		10	85.2556		7.43	-4.5297
7.475	-4.40355		10.023	85.8601		7.447	-4.52546
7.492	-0.670421		10.046	86.4115		7.464	-4.52027
7.509	3.16771		10.069	87.0491		7.481	-4.50899
7.526	7.04407		10.092	87.8125		7.498	-4.48654
7.543	11.032		10.115	88.8907		7.515	-4.49458
7.561	15.3696		10.138	89.6334		7.532	-4.47495
7.578	19.8329		10.161	90.5146		7.55	-4.45498
7.595	24.3732		10.184	91.5799		7.567	-4.45248
7.612	29.0606		10.207	92.5008		7.584	-4.468
7.629	33.752		10.23	93.6161		7.601	-4.46109
7.646	38.3812		10.253	95.1459		7.618	-4.4541
7.663	43.0286		10.276	96.1152		7.635	-4.44276
7.681	47.8865		10.299	97.6129		7.652	-4.4503
7.698	52.9089		10.322	98.6895		7.669	-4.44251
7.715	57.8227		10.345	100.379		7.686	-4.41002
7.732	62.6189		10.368	101.586		7.703	-4.39361
7.749	67.3162		10.391	102.958		7.72	-4.3897
7.766	71.9535		10.414	104.742		7.737	-4.38128
7.783	76.5579		10.437	106.228		7.754	-4.34517
7.801	81.0245		10.46	107.751		7.771	-4.32171
7.818	85.3206		10.483	109.479		7.788	-4.31045
7.835	89.3979		10.506	111.299		7.805	-4.28601
7.852	93.0253		10.529	112.988		7.822	-4.25764
7.869	96.335		10.552	114.695		7.839	-4.22388
7.886	99.349		10.575	116.71		7.856	-4.20949
7.903	101.945		10.598	118.495		7.873	-4.18222
7.92	104.371		10.621	120.584		7.89	-4.15225
7.938	106.734		10.643	122.601		7.907	-4.11447
7.955	108.515		10.666	124.458		7.924	-4.08813
7.972	110.001		10.689	126.47		7.942	-4.04208
7.989	111.337		10.712	128.692		7.959	-3.99968
8.006	112.536		10.735	130.524		7.976	-3.94855
8.023	113.326		10.758	132.887		7.993	-3.91334
8.04	113.693		10.781	135.144		8.01	-3.86029
8.058	114.023		10.804	137.334		8.027	-3.8327
8.075	114.351		10.827	139.414		8.044	-3.77268
8.092	114.21		10.85	141.75		8.061	-3.74101
8.109	114.011		10.873	144.233		8.078	-3.66439
8.126	114.172		10.896	146.45		8.095	-3.60271
8.143	114.178		10.919	148.565		8.112	-3.55327
8.16	113.842		10.942	151.124		8.129	-3.47871
8.178	113.568		10.965	153.547		8.146	-3.4316
8.195	113.333		10.988	155.688		8.163	-3.34907
8.212	113.085		11.011	158.413		8.18	-3.28693
8.229	112.803		11.034	160.788		8.197	-3.21653
8.246	112.224		11.057	163.549		8.214	-3.14878
8.263	112.233		11.08	166.065		8.231	-3.11627
8.28	111.841		11.103	168.525		8.248	-3.08325
8.298	111.432		11.126	171.257		8.265	-3.04743
8.315	111.352		11.149	173.697		8.282	-3.01688
8.332	110.976		11.172	176.185		8.299	-2.96566
8.349	110.459		11.195	179.093		8.316	-2.93454
8.366	109.96		11.218	181.46		8.334	-2.92104
8.383	109.604		11.241	184.329		8.351	-2.89264
8.4	109.483		11.264	187.044		8.368	-2.87768
8.417	109.272		11.287	189.361		8.385	-2.83485
8.435	108.743		11.31	192.227		8.402	-2.82307
8.452	108.268		11.333	195.118		8.419	-2.80246
8.469	108.008		11.356	197.895		8.436	-2.7845
8.486	107.478		11.379	200.822		8.453	-2.76648
8.503	106.962		11.402	203.594		8.47	-2.75657
8.52	106.496		11.425	206.429		8.487	-2.74553
8.537	106.089		11.448	208.919		8.504	-2.72415
8.555	105.506		11.471	211.735		8.521	-2.737
8.572	104.954		11.494	215.057		8.538	-2.7336
8.589	104.719		11.517	217.883		8.555	-2.73189
8.606	104.447		11.54	220.815		8.572	-2.7481
8.623	104.047		11.563	223.97		8.589	-2.74006
8.64	103.654		11.586	227.3		8.606	-2.76258
8.657	103.183		11.609	230.403		8.623	-2.79289
8.675	102.927		11.632	233.604		8.64	-2.80048
8.692	102.488		11.655	236.991		8.657	-2.82483
8.709	102.034		11.678	239.97		8.674	-2.82948
8.726	101.617		11.701	243.448		8.691	-2.85103
8.743	101.26		11.724	246.974		8.708	-2.87095
8.76	100.862		11.747	250.247		8.726	-2.88882
8.777	100.736		11.77	254.004		8.743	-2.91574
8.795	100.256		11.793	257.611		8.76	-2.93109
8.812	100.009		11.816	261.833		8.777	-2.95477
8.829	99.9491		11.839	265.678		8.794	-2.95402
8.846	99.795		11.862	270.073		8.811	-2.99222
8.863	99.7476		11.885	273.894		8.828	-3.0119
8.88	99.7114		11.908	278.331		8.845	-3.01011
8.897	99.5058		11.931	282.663		8.862	-3.02026
8.914	99.3222		11.954	287.726		8.879	-3.04994
8.932	99.242		11.977	292.696		8.896	-3.05579
8.949	99.5218		12	297.309		8.913	-3.07788
8.966	99.5829		12.023	302.941		8.93	-3.08249
8.983	99.5498		12.046	308.351		8.947	-3.09157
9	99.6332		12.069	314.1		8.964	-3.10865
9.017	99.8707		12.092	320.341		8.981	-3.11514
9.034	100.107		12.115	326.305		8.998	-3.13329
9.052	100.475		12.138	332.919		9.015	-3.13542
9.069	100.665		12.161	339.608		9.032	-3.15892
9.086	101.09		12.184	346.478		9.049	-3.16384
9.103	101.313		12.207	353.846		9.066	-3.17724
9.12	101.532		12.23	361.74		9.083	-3.18404
9.137	102.155		12.253	369.903		9.1	-3.19521
9.154	102.807		12.276	377.863		9.118	-3.20269
9.172	103.281		12.299	386.196		9.135	-3.21448
9.189	103.863		12.322	395.09		9.152	-3.23198
9.206	104.433		12.345	404.086		9.169	-3.2478
9.223	105.208		12.368	413.721		9.186	-3.25152
9.24	105.838		12.391	423.253		9.203	-3.2743
9.257	106.563		12.414	433.131		9.22	-3.26585
9.274	107.483		12.437	443.125		9.237	-3.30063
9.292	108.172		12.46	453.824		9.254	-3.30782
9.309	109.09		12.483	463.969		9.271	-3.31277
9.326	110.01		12.506	474.904		9.288	-3.32043
9.343	110.722		12.529	485.695		9.305	-3.33639
9.36	111.722		12.552	496.361		9.322	-3.33711
9.377	112.754		12.574	507.928		9.339	-3.34589
9.394	113.715		12.597	519.073		9.356	-3.35312
9.411	114.86		12.62	530.326		9.373	-3.35855
9.429	116.011		12.643	541.424		9.39	-3.36978
9.446	117.121		12.666	551.993		9.407	-3.35804
9.463	118.315		12.689	563.166		9.424	-3.37868
9.48	119.743		12.712	573.992		9.441	-3.36764
9.497	120.982		12.735	583.935		9.458	-3.38545
9.514	122.119		12.758	593.884		9.475	-3.39143
9.531	123.396		12.781	604.461		9.492	-3.40564
9.549	124.705		12.804	613.874		9.51	-3.40416
9.566	126.174		12.827	623.341		9.527	-3.41276
9.583	127.537		12.85	632.452		9.544	-3.42757
9.6	128.889		12.873	639.888		9.561	-3.44122
9.617	130.32		12.896	649.24		9.578	-3.4434
9.634	131.826		12.919	656.241		9.595	-3.47324
9.651	133.325		12.942	663.25		9.612	-3.483
9.669	134.704		12.965	669.761		9.629	-3.49918
9.686	136.263		12.988	676.077		9.646	-3.51927
9.703	137.789		13.011	682.022		9.663	-3.51652
9.72	139.339		13.034	686.329		9.68	-3.52463
9.737	140.883		13.057	690.455		9.697	-3.54205
9.754	142.432		13.08	694.439		9.714	-3.54948
9.771	144.01		13.103	697.888		9.731	-3.55414
9.789	145.637		13.126	699.761		9.748	-3.55477
9.806	147.095		13.149	702.56		9.765	-3.5769
9.823	148.594		13.172	704.201		9.782	-3.58195
9.84	150.386		13.195	704.256		9.799	-3.58707
9.857	152.241		13.218	704.758		9.816	-3.57654
9.874	153.792		13.241	704.28		9.833	-3.59362
9.891	155.641		13.264	702.403		9.85	-3.60379
9.908	157.436		13.287	700.501		9.867	-3.60634
9.926	159.037		13.31	699.343		9.885	-3.60434
9.943	160.644		13.333	696.759		9.902	-3.59152
9.96	162.341		13.356	691.94		9.919	-3.59586
9.977	163.929		13.379	688.655		9.936	-3.60589
9.994	165.634		13.402	684.522		9.953	-3.59957
10.011	167.489		13.425	679.686		9.97	-3.6015
10.028	169.365		13.448	674.823		9.987	-3.60896
10.046	171.101		13.471	669.561		10.004	-3.62229
10.063	173.022		13.494	663.354		10.021	-3.63122
10.08	174.875		13.517	656.305		10.038	-3.62512
10.097	176.648		13.54	650.5		10.055	-3.63591
10.114	178.498		13.563	642.402		10.072	-3.63795
10.131	180.246		13.586	635.372		10.089	-3.65563
10.148	182.159		13.609	626.43		10.106	-3.66106
10.166	184.147		13.632	618.574		10.123	-3.65659
10.183	186.037		13.655	611.333		10.14	-3.66645
10.2	187.759		13.678	601.612		10.157	-3.65372
10.217	189.617		13.701	593.927		10.174	-3.65342
10.234	191.586		13.724	585.112		10.191	-3.65711
10.251	193.673		13.747	575.694		10.208	-3.64907
10.268	195.897		13.77	567.266		10.225	-3.67084
10.286	198.014		13.793	558.111		10.242	-3.65805
10.303	199.841		13.816	548.153		10.259	-3.66037
10.32	202.057		13.839	539.712		10.277	-3.65522
10.337	204.461		13.862	529.554		10.294	-3.64311
10.354	206.748		13.885	520.32		10.311	-3.62483
10.371	208.908		13.908	511.483		10.328	-3.62897
10.388	211.174		13.931	501.83		10.345	-3.62184
10.405	213.603		13.954	492.622		10.362	-3.6287
10.423	215.968		13.977	483.545		10.379	-3.62317
10.44	218.301		14	473.761		10.396	-3.6196
10.457	220.793		14.023	465.347		10.413	-3.61909
10.474	223.419		14.046	455.802		10.43	-3.62271
10.491	225.927		14.069	447.665		10.447	-3.60795
10.508	228.402		14.092	438.296		10.464	-3.6031
10.525	231.095		14.115	430.159		10.481	-3.61044
10.543	234.021		14.138	422.359		10.498	-3.60632
10.56	236.83		14.161	413.745		10.515	-3.60317
10.577	239.434		14.184	406.11		10.532	-3.61214
10.594	242.452		14.207	398.244		10.549	-3.60985
10.611	245.648		14.23	390.722		10.566	-3.594
10.628	248.932		14.253	383.762		10.583	-3.58943
10.645	252.171		14.276	376.399		10.6	-3.57463
10.663	255.552		14.299	369.847		10.617	-3.585
10.68	258.967		14.322	362.829		10.634	-3.58674
10.697	262.213		14.345	356.862		10.651	-3.57343
10.714	265.757		14.368	350.463		10.669	-3.55498
10.731	269.551		14.391	344.698		10.686	-3.55396
10.748	273.529		14.414	339.167		10.703	-3.56068
10.765	277.145		14.437	333.558		10.72	-3.57032
10.783	280.673		14.46	328.439		10.737	-3.56233
10.8	284.459		14.483	323.574		10.754	-3.55856
10.817	288.652		14.505	318.688		10.771	-3.54881
10.834	292.703		14.528	314.142		10.788	-3.55595
10.851	296.511		14.551	309.865		10.805	-3.55494
10.868	300.608		14.574	305.366		10.822	-3.54936
10.885	304.959		14.597	301.912		10.839	-3.52921
10.902	309.148		14.62	297.377		10.856	-3.54151
10.92	313.243		14.643	294.198		10.873	-3.53565
10.937	317.686		14.666	290.886		10.89	-3.52622
10.954	322.084		14.689	287.138		10.907	-3.50408
10.971	326.394		14.712	283.872		10.924	-3.49744
10.988	330.729		14.735	281.226		10.941	-3.48973
11.005	335.149		14.758	278.218		10.958	-3.47024
11.022	339.498		14.781	275.208		10.975	-3.45438
11.04	344.032		14.804	272.63		10.992	-3.44926
11.057	348.308		14.827	269.875		11.009	-3.46003
11.074	352.758		14.85	267.346		11.026	-3.44685
11.091	357.289		14.873	264.949		11.043	-3.43408
11.108	361.889		14.896	262.69		11.061	-3.41224
11.125	366.348		14.919	260.033		11.078	-3.4123
11.142	370.165		14.942	257.506		11.095	-3.41044
11.16	374.395		14.965	255.286		11.112	-3.3952
11.177	378.803		14.988	252.946		11.129	-3.3448
11.194	382.96		15.011	250.614		11.146	-3.35698
11.211	387.046		15.034	248.179		11.163	-3.34263
11.228	391.161		15.057	245.689		11.18	-3.30615
11.245	395.068		15.08	243.565		11.197	-3.29926
11.262	398.814		15.103	241.254		11.214	-3.27482
11.28	402.143		15.126	238.916		11.231	-3.25855
11.297	405.768		15.149	236.383		11.248	-3.23795
11.314	408.731		15.172	234.112		11.265	-3.23112
11.331	412.058		15.195	231.943		11.282	-3.20813
11.348	415.497		15.218	229.946		11.299	-3.17779
11.365	418.382		15.241	227.101		11.316	-3.16521
11.382	421.45		15.264	224.944		11.333	-3.11638
11.399	424.001		15.287	222.791		11.35	-3.11469
11.417	426.368		15.31	220.6		11.367	-3.11086
11.434	428.911		15.333	218.238		11.384	-3.1041
11.451	431.144		15.356	215.908		11.401	-3.081
11.468	433.1		15.379	213.913		11.418	-3.06581
11.485	434.636		15.402	212.011		11.435	-3.06637
11.502	436.214		15.425	209.455		11.453	-3.05953
11.519	437.718		15.448	207.659		11.47	-3.04944
11.537	439.425		15.471	205.338		11.487	-3.03845
11.554	440.44		15.494	203.719		11.504	-3.012
11.571	440.744		15.517	201.798		11.521	-2.9968
11.588	441.256		15.54	199.606		11.538	-2.98329
11.605	441.881		15.563	198.08		11.555	-2.96909
11.622	442.296		15.586	196.32		11.572	-2.96192
11.639	442.482		15.609	195.374		11.589	-2.95059
11.657	442.381		15.632	193.844		11.606	-2.93647
11.674	442.147		15.655	192.514		11.623	-2.94466
11.691	441.633		15.678	191.454		11.64	-2.92516
11.708	441.435		15.701	190.66		11.657	-2.94474
11.725	440.848		15.724	190.267		11.674	-2.92279
11.742	439.828		15.747	189.785		11.691	-2.90741
11.759	438.624		15.77	189.559		11.708	-2.909
11.777	437.172		15.793	189.319		11.725	-2.9096
11.794	435.954		15.816	189.568		11.742	-2.90064
11.811	434.418		15.839	190.233		11.759	-2.88919
11.828	433.024		15.862	190.676		11.776	-2.90749
11.845	431.159		15.885	192.036		11.793	-2.89545
11.862	429.217		15.908	193.072		11.81	-2.90188
11.879	427.034		15.931	194.601		11.827	-2.9016
11.896	424.884		15.954	196.159		11.845	-2.88805
11.914	422.706		15.977	198.361		11.862	-2.91202
11.931	420.219		16	200.544		11.879	-2.89991
11.948	417.822		16.023	202.729		11.896	-2.90226
11.965	415.259		16.046	205.481		11.913	-2.92248
11.982	412.28		16.069	207.909		11.93	-2.93287
11.999	409.287		16.092	210.761		11.947	-2.9244
12.016	406.359		16.115	213.826		11.964	-2.92557
12.034	403.534		16.138	216.559		11.981	-2.93256
12.051	400.623		16.161	219.7		11.998	-2.94445
12.068	397.901		16.184	222.84		12.015	-2.94064
12.085	394.792		16.207	225.731		12.032	-2.94587
12.102	391.708		16.23	228.663		12.049	-2.94741
12.119	388.452		16.253	231.441		12.066	-2.94787
12.136	385.313		16.276	234.538		12.083	-2.95028
12.154	382.43		16.299	237.287		12.1	-2.94921
12.171	379.41		16.322	239.698		12.117	-2.95294
12.188	376.029		16.345	242.341		12.134	-2.95008
12.205	372.941		16.368	244.524		12.151	-2.95493
12.222	369.918		16.391	246.785		12.168	-2.95775
12.239	366.98		16.414	248.873		12.185	-2.96562
12.256	363.807		16.436	250.718		12.202	-2.96042
12.274	360.383		16.459	252.246		12.22	-2.97397
12.291	357.405		16.482	254.014		12.237	-2.97396
12.308	354.776		16.505	254.789		12.254	-2.96971
12.325	351.864		16.528	256.277		12.271	-2.96425
12.342	348.914		16.551	256.922		12.288	-2.96258
12.359	346.012		16.574	257.702		12.305	-2.97485
12.376	342.828		16.597	258.208		12.322	-2.95832
12.394	340.06		16.62	258.013		12.339	-2.95395
12.411	337.367		16.643	257.631		12.356	-2.94988
12.428	334.268		16.666	257.747		12.373	-2.93913
12.445	331.434		16.689	257.16		12.39	-2.93852
12.462	328.994		16.712	256.527		12.407	-2.92967
12.479	326.161		16.735	255.71		12.424	-2.91813
12.496	323.671		16.758	254.524		12.441	-2.92093
12.513	321.119		16.781	253.018		12.458	-2.92049
12.531	318.71		16.804	251.481		12.475	-2.91162
12.548	316.318		16.827	249.757		12.492	-2.90065
12.565	313.584		16.85	247.921		12.509	-2.88256
12.582	311.551		16.873	246.014		12.526	-2.86903
12.599	309.388		16.896	243.844		12.543	-2.85416
12.616	306.778		16.919	240.988		12.56	-2.83372
12.633	304.606		16.942	238.858		12.577	-2.81595
12.651	302.466		16.965	236.439		12.594	-2.79141
12.668	300.408		16.988	233.577		12.612	-2.76507
12.685	298.267		17.011	230.795		12.629	-2.73625
12.702	296.217		17.034	227.669		12.646	-2.70498
12.719	294.13		17.057	224.859		12.663	-2.67067
12.736	292.135		17.08	221.662		12.68	-2.62268
12.753	290.054		17.103	218.406		12.697	-2.57444
12.771	287.957		17.126	215.27		12.714	-2.5217
12.788	286.299		17.149	211.753		12.731	-2.47549
12.805	284.621		17.172	208.568		12.748	-2.38781
12.822	282.649		17.195	205.21		12.765	-2.30722
12.839	280.726		17.218	201.535		12.782	-2.22606
12.856	279.064		17.241	198.307		12.799	-2.11108
12.873	277.197		17.264	194.55		12.816	-1.96916
12.891	275.467		17.287	190.964		12.833	-1.8546
12.908	273.554		17.31	187.622		12.85	-1.71616
12.925	271.897		17.333	183.59		12.867	-1.55025
12.942	269.964		17.356	180.382		12.884	-1.38723
12.959	268.184		17.379	176.731		12.901	-1.18969
12.976	266.33		17.402	173.106		12.918	-0.989904
12.993	264.445		17.425	169.319		12.935	-0.771496
13.01	262.642		17.448	165.853		12.952	-0.51238
13.028	260.741		17.471	161.987		12.969	-0.25221
13.045	258.667		17.494	158.392		12.986	0.0320024
13.062	256.837		17.517	154.788		13.004	0.328702
13.079	254.893		17.54	151.403		13.021	0.652591
13.096	253.061		17.563	147.744		13.038	1.01111
13.113	251.367		17.586	144.338		13.055	1.38158
13.13	249.048		17.609	140.489		13.072	1.76901
13.148	247.085		17.632	136.989		13.089	2.1893
13.165	245.042		17.655	133.542		13.106	2.63226
13.182	243.01		17.678	130.072		13.123	3.09335
13.199	240.779		17.701	126.666		13.14	3.55743
13.216	238.445		17.724	123.478		13.157	4.05607
13.233	236.392		17.747	119.924		13.174	4.56147
13.25	234.394		17.77	116.746		13.191	5.0802
13.268	232.131		17.793	113.279		13.208	5.58971
13.285	229.758		17.816	110.416		13.225	6.13701
13.302	227.679		17.839	107.021		13.242	6.71163
13.319	225.344		17.862	104.192		13.259	7.23943
13.336	223.028		17.885	101.094		13.276	7.81241
13.353	220.768		17.908	97.9526		13.293	8.38088
13.37	218.338		17.931	95.217		13.31	8.93333
13.388	216.033		17.954	92.3584		13.327	9.50057
13.405	213.923		17.977	89.533		13.344	10.047
13.422	211.429		18	86.6053		13.361	10.5892
13.439	209.041		18.023	84.1663		13.378	11.1167
13.456	206.697		18.046	81.4149		13.396	11.6286
13.473	204.314		18.069	78.9601		13.413	12.1373
13.49	202.043		18.092	76.3337		13.43	12.6316
13.507	199.723		18.115	73.9321		13.447	13.118
13.525	197.181		18.138	71.6136		13.464	13.5706
13.542	194.784		18.161	69.3161		13.481	13.9951
13.559	192.363		18.184	67.1738		13.498	14.4339
13.576	189.95		18.207	64.8768		13.515	14.8266
13.593	187.696		18.23	62.8976		13.532	15.1991
13.61	185.32		18.253	60.8337		13.549	15.5927
13.627	182.98		18.276	58.8688		13.566	15.9625
13.645	180.641		18.299	57.0842		13.583	16.3202
13.662	178.498		18.322	55.1746		13.6	16.6851
13.679	176.093		18.345	53.4269		13.617	17.054
13.696	173.813		18.367	51.6821		13.634	17.4116
13.713	171.455		18.39	50.1295		13.651	17.8
13.73	169.053		18.413	48.4496		13.668	18.1952
13.747	166.722		18.436	47.1094		13.685	18.6049
13.765	164.59		18.459	45.6137		13.702	19.007
13.782	162.429		18.482	44.462		13.719	19.4682
13.799	160.185		18.505	43.0328		13.736	19.9324
13.816	157.82		18.528	42.0075		13.753	20.4288
13.833	155.704		18.551	40.7883		13.77	20.9377
13.85	153.494		18.574	39.8363		13.788	21.4851
13.867	151.362		18.597	38.6787		13.805	22.0718
13.885	149.43		18.62	37.6555		13.822	22.6816
13.902	147.169		18.643	36.8336		13.839	23.3222
13.919	145.11		18.666	36.0046		13.856	23.9926
13.936	142.966		18.689	35.4389		13.873	24.6931
13.953	141.032		18.712	34.8907		13.89	25.3851
13.97	139.03		18.735	34.0865		13.907	26.1022
13.987	137.161		18.758	33.6466		13.924	26.8281
14.004	135.214		18.781	33.3631		13.941	27.5593
14.022	133.2		18.804	32.9896		13.958	28.2599
14.039	131.342		18.827	32.4106		13.975	28.9816
14.056	129.642		18.85	32.3507		13.992	29.6857
14.073	127.746		18.873	32.2597		14.009	30.3572
14.09	125.901		18.896	31.9678		14.026	31.0103
14.107	124.098		18.919	32.2161		14.043	31.6407
14.124	122.398		18.942	32.0273		14.06	32.2523
14.142	120.732		18.965	32.2541		14.077	32.8457
14.159	118.945		18.988	32.454		14.094	33.3879
14.176	117.297		19.011	32.6697		14.111	33.9139
14.193	115.656		19.034	32.7865		14.128	34.4188
14.21	114.012		19.057	33.1436		14.145	34.8967
14.227	112.429		19.08	33.6398		14.162	35.3434
14.244	110.733		19.103	33.8902		14.18	35.7601
14.262	109.357		19.126	34.5562		14.197	36.1394
14.279	107.812		19.149	35.115		14.214	36.49
14.296	106.257		19.172	35.6476		14.231	36.8282
14.313	104.931		19.195	36.004		14.248	37.1283
14.33	103.572		19.218	36.5345		14.265	37.4
14.347	102.15		19.241	37.4454		14.282	37.6617
14.364	100.867		19.264	37.9173		14.299	37.9031
14.382	99.4699		19.287	38.6808		14.316	38.1307
14.399	98.1832		19.31	39.2088		14.333	38.3218
14.416	97.0421		19.333	40.1838		14.35	38.5
14.433	95.8026		19.356	40.8449		14.367	38.6464
14.45	94.5026		19.379	41.6443		14.384	38.7966
14.467	93.5504		19.402	42.3597		14.401	38.895
14.484	92.4718		19.425	43.2835		14.418	38.9863
14.501	91.2625		19.448	44.1608		14.435	39.0811
14.519	90.1583		19.471	44.6048		14.452	39.1527
14.536	89.1069		19.494	45.3749		14.469	39.1946
14.553	88.055		19.517	45.8954		14.486	39.2467
14.57	87.0981		19.54	46.8427		14.503	39.2736
14.587	86.0639		19.563	47.9999		14.52	39.2767
14.604	85.0683		19.586	48.2324		14.537	39.257
14.621	84.1196		19.609	49.3879		14.554	39.2366
14.639	83.1637		19.632	49.9397		14.572	39.2058
14.656	82.2989		19.655	50.7382		14.589	39.1698
14.673	81.3903		19.678	51.2088		14.606	39.0831
14.69	80.4904		19.701	51.5604		14.623	39.0105
14.707	79.7101		19.724	51.8487		14.64	38.9046
14.724	78.8941		19.747	52.7455		14.657	38.8023
14.741	78.1396		19.77	52.9674		14.674	38.6754
14.759	77.333		19.793	53.8475		14.691	38.5516
14.776	76.6548		19.816	54.3279		14.708	38.4041
14.793	75.7548		19.839	54.6568		14.725	38.2544
14.81	75.0763		19.862	54.5551		14.742	38.0811
14.827	74.328		19.885	55.6539		14.759	37.9067
14.844	73.6289		19.908	55.9788		14.776	37.7201
14.861	73.0038		19.931	56.169		14.793	37.5173
14.879	72.3122		19.954	56.8053		14.81	37.3014
14.896	71.5974		19.977	56.8214		14.827	37.1108
14.913	71.0511		20	57.0286		14.844	36.8456
14.93	70.4405		20.023	57.1739		14.861	36.6141
14.947	69.871		20.046	57.8049		14.878	36.3662
14.964	69.314		20.069	57.8947		14.895	36.1034
14.981	68.8872		20.092	58.2388		14.912	35.8665
14.998	68.394		20.115	58.644		14.929	35.5785
15.016	67.7389		20.138	58.5638		14.947	35.3011
15.033	67.1018		20.161	59.2916		14.964	35.018
15.05	66.7793		20.184	59.4654		14.981	34.7642
15.067	66.22		20.207	59.1914		14.998	34.4697
15.084	65.8273		20.23	59.5333		15.015	34.1841
15.101	65.4295		20.253	59.7484		15.032	33.9053
15.118	64.8835		20.276	59.6055		15.049	33.6279
15.136	64.4837		20.298	59.2333		15.066	33.3283
15.153	64.1693		20.321	59.1185		15.083	33.0431
15.17	63.8332		20.344	58.6434		15.1	32.744
15.187	63.4218		20.367	58.5339		15.117	32.4416
15.204	63.0063		20.39	58.7421		15.134	32.1241
15.221	62.6985		20.413	58.0312		15.151	31.8366
15.238	62.3509		20.436	57.7171		15.168	31.5321
15.256	62.1061		20.459	56.863		15.185	31.2205
15.273	61.7744		20.482	56.7219		15.202	30.9268
15.29	61.2943		20.505	55.8227		15.219	30.603
15.307	61.0261		20.528	55.7885		15.236	30.2972
15.324	60.9268		20.551	55.0686		15.253	29.9748
15.341	60.7293		20.574	54.4539		15.27	29.6627
15.358	60.5119		20.597	53.3064		15.287	29.3496
15.376	60.3593		20.62	53.1207		15.304	29.0395
15.393	60.0684		20.643	52.7316		15.321	28.7363
15.41	59.9854		20.666	51.8184		15.339	28.4005
15.427	60.0151		20.689	51.493		15.356	28.0845
15.444	59.895		20.712	51.3046		15.373	27.7518
15.461	59.7903		20.735	50.8127		15.39	27.4251
15.478	59.757		20.758	49.9769		15.407	27.1122
15.495	59.7913		20.781	49.639		15.424	26.7656
15.513	59.8032		20.804	49.1866		15.441	26.4343
15.53	59.8026		20.827	48.9348		15.458	26.0972
15.547	59.8987		20.85	48.5259		15.475	25.7667
15.564	60.0132		20.873	48.2763		15.492	25.4346
15.581	60.2091		20.896	47.9066		15.509	25.0885
15.598	60.3562		20.919	47.8879		15.526	24.7538
15.615	60.8623		20.942	47.8162		15.543	24.4293
15.633	61.1471		20.965	47.4207		15.56	24.0968
15.65	61.3622		20.988	47.2966		15.577	23.7798
15.667	61.9147		21.011	46.8194		15.594	23.4385
15.684	62.4076		21.034	46.3881		15.611	23.1097
15.701	62.8524		21.057	46.6085		15.628	22.7689
15.718	63.552		21.08	45.675		15.645	22.455
15.735	64.283		21.103	45.8662		15.662	22.1249
15.753	65.0054		21.126	45.1723		15.679	21.8008
15.77	65.8119		21.149	44.9221		15.696	21.4847
15.787	66.5759		21.172	44.6852		15.713	21.1818
15.804	67.4874		21.195	43.9023		15.731	20.8666
15.821	68.3167		21.218	43.7053		15.748	20.5463
15.838	69.2104		21.241	43.5483		15.765	20.2585
15.855	70.1588		21.264	43.103		15.782	19.9694
15.873	71.0368		21.287	42.554		15.799	19.6871
15.89	72.1181		21.31	42.0189		15.816	19.4482
15.907	73.0366		21.333	41.1234		15.833	19.2002
15.924	74.0623		21.356	40.8992		15.85	18.9528
15.941	74.8528		21.379	40.1059		15.867	18.7282
15.958	75.9844		21.402	39.319		15.884	18.5222
15.975	77.0283		21.425	38.6795		15.901	18.3184
15.992	78.1443		21.448	37.839		15.918	18.1526
16.01	79.1308		21.471	37.0539		15.935	18.0039
16.027	79.9252		21.494	36.1806		15.952	17.8816
16.044	80.8248		21.517	35.1847		15.969	17.8021
16.061	81.8855		21.54	34.3552		15.986	17.7268
16.078	82.9998		21.563	33.2597		16.003	17.6581
16.095	83.9468		21.586	32.3322		16.02	17.6311
16.112	84.9855		21.609	31.5216		16.037	17.6256
16.13	85.9102		21.632	30.4215		16.054	17.6667
16.147	86.883		21.655	29.2977		16.071	17.7235
16.164	88.034		21.678	27.8559		16.088	17.8261
16.181	88.8181		21.701	26.3635		16.105	17.982
16.198	89.7807		21.724	25.4677		16.123	18.1563
16.215	90.562		21.747	24.4365		16.14	18.383
16.232	91.2801		21.77	23.0319		16.157	18.6454
16.25	92.1338		21.793	21.5769		16.174	18.936
16.267	92.8873		21.816	20.3959		16.191	19.2527
16.284	93.8432		21.839	19.3901		16.208	19.6046
16.301	94.7592		21.862	17.7502		16.225	19.988
16.318	95.4945		21.885	16.8552		16.242	20.3697
16.335	96.1739		21.908	15.5443		16.259	20.7594
16.352	97.0615		21.931	13.865		16.276	21.1365
16.37	97.9998		21.954	12.924		16.293	21.5291
16.387	98.6506		21.977	11.4558		16.31	21.9185
16.404	99.2511		22	9.69266		16.327	22.2879
16.421	99.8799		22.023	8.67783		16.344	22.6575
16.438	100.826		22.046	7.18846		16.361	22.9894
16.455	101.54		22.069	6.25687		16.378	23.3179
16.472	102.144		22.092	4.92106		16.395	23.6206
16.489	102.907		22.115	3.71018		16.412	23.8907
16.507	103.76		22.138	2.25298		16.429	24.1199
16.524	104.427		22.161	1.23079		16.446	24.344
16.541	105.21		22.184	-0.0614497		16.463	24.5166
16.558	105.829		22.207	-1.12445		16.48	24.6664
16.575	106.35		22.229	-1.99054		16.497	24.8363
16.592	107.248		22.252	-3.09931		16.515	24.9557
16.609	108.256		22.275	-4.52258		16.532	25.0485
16.627	109.065		22.298	-5.29014		16.549	25.1309
16.644	109.659		22.321	-6.32545		16.566	25.1886
16.661	110.391		22.344	-7.32926		16.583	25.2153
16.678	111.125		22.367	-8.35577		16.6	25.2355
16.695	111.6		22.39	-9.1136		16.617	25.2181
16.712	112.485		22.413	-10.1127		16.634	25.1878
16.729	113.341		22.436	-10.9218		16.651	25.1643
16.747	113.774		22.459	-11.8704		16.668	25.102
16.764	114.609		22.482	-12.5848		16.685	25.0184
16.781	115.49		22.505	-13.3848		16.702	24.9183
16.798	116.162		22.528	-13.9529		16.719	24.8108
16.815	116.784		22.551	-14.6291		16.736	24.675
16.832	117.454		22.574	-15.4787		16.753	24.5527
16.849	118.332		22.597	-16.1721		16.77	24.3773
16.867	118.981		22.62	-17.0972		16.787	24.2205
16.884	119.441		22.643	-17.797		16.804	24.0235
16.901	120.365		22.666	-18.5111		16.821	23.838
16.918	120.999		22.689	-19.4126		16.838	23.6121
16.935	121.22		22.712	-20.133		16.855	23.3853
16.952	121.665		22.735	-20.8148		16.872	23.149
16.969	122.444		22.758	-21.6003		16.889	22.905
16.986	122.897		22.781	-22.2546		16.907	22.6676
17.004	123.513		22.804	-22.8781		16.924	22.4049
17.021	124.144		22.827	-23.5637		16.941	22.1437
17.038	124.411		22.85	-24.3595		16.958	21.8696
17.055	124.691		22.873	-24.9164		16.975	21.5817
17.072	125.432		22.896	-25.6575		16.992	21.3225
17.089	125.684		22.919	-26.3205		17.009	21.0062
17.106	125.544		22.942	-27.0844		17.026	20.7271
17.124	126.186		22.965	-27.6907		17.043	20.4326
17.141	126.762		22.988	-28.2548		17.06	20.1274
17.158	126.575		23.011	-28.86		17.077	19.8176
17.175	126.758		23.034	-29.377		17.094	19.4904
17.192	126.962		23.057	-30.0314		17.111	19.2101
17.209	127.173		23.08	-30.5456		17.128	18.8808
17.226	127.367		23.103	-31.035		17.145	18.5716
17.244	127.432		23.126	-31.4929		17.162	18.2738
17.261	127.259		23.149	-32.052		17.179	17.9589
17.278	127.547		23.172	-32.543		17.196	17.6371
17.295	127.718		23.195	-32.9722		17.213	17.3069
17.312	127.589		23.218	-33.3291		17.23	17.0125
17.329	127.263		23.241	-33.7734		17.247	16.6816
17.346	127.415		23.264	-34.1527		17.264	16.3897
17.364	127.124		23.287	-34.4129		17.282	16.0636
17.381	127.141		23.31	-34.7501		17.299	15.7476
17.398	126.677		23.333	-35.0451		17.316	15.459
17.415	126.346		23.356	-35.182		17.333	15.1513
17.432	126.323		23.379	-35.4907		17.35	14.8561
17.449	125.915		23.402	-35.6022		17.367	14.5528
17.466	125.969		23.425	-35.6517		17.384	14.2445
17.483	125.734		23.448	-35.82		17.401	13.9674
17.501	125.226		23.471	-35.7429		17.418	13.6713
17.518	124.769		23.494	-35.7249		17.435	13.3992
17.535	124.409		23.517	-35.6745		17.452	13.118
17.552	123.844		23.54	-35.6065		17.469	12.8133
17.569	123.389		23.563	-35.4748		17.486	12.5448
17.586	122.949		23.586	-35.3521		17.503	12.2798
17.603	122.545		23.609	-35.2495		17.52	11.9866
17.621	121.896		23.632	-35.0135		17.537	11.7347
17.638	121.063		23.655	-34.8843		17.554	11.481
17.655	120.46		23.678	-34.6565		17.571	11.2304
17.672	120.171		23.701	-34.4943		17.588	10.9521
17.689	119.433		23.724	-34.3735		17.605	10.6949
17.706	118.715		23.747	-34.2077		17.622	10.4418
17.723	118.207		23.77	-34.0735		17.639	10.2061
17.741	117.624		23.793	-33.9356		17.656	9.95239
17.758	116.764		23.816	-33.8989		17.674	9.69943
17.775	115.686		23.839	-33.6668		17.691	9.46837
17.792	114.972		23.862	-33.6048		17.708	9.23142
17.809	114.404		23.885	-33.5993		17.725	8.99799
17.826	113.5		23.908	-33.5423		17.742	8.77828
17.843	112.457		23.931	-33.5956		17.759	8.55027
17.861	111.731		23.954	-33.4804		17.776	8.33686
17.878	110.911		23.977	-33.5319		17.793	8.13013
17.895	110.407		24	-33.4276		17.81	7.90707
17.912	109.608		24.023	-33.462		17.827	7.70151
17.929	108.761		24.046	-33.3318		17.844	7.50773
17.946	108.111		24.069	-33.3307		17.861	7.27145
17.963	107.177		24.092	-33.267		17.878	7.07198
17.98	106.369		24.115	-33.0983		17.895	6.87362
17.998	105.682		24.138	-32.939		17.912	6.68085
18.015	104.765		24.16	-32.8134		17.929	6.49155
18.032	104.054		24.183	-32.4805		17.946	6.29908
18.049	103.383		24.206	-32.3204		17.963	6.11487
18.066	102.569		24.229	-32.0395		17.98	5.9349
18.083	101.73		24.252	-31.8223		17.997	5.75413
18.1	101.139		24.275	-31.5189		18.014	5.58509
18.118	100.329		24.298	-31.2447		18.031	5.41847
18.135	99.452		24.321	-31.0227		18.048	5.25327
18.152	98.7386		24.344	-30.7647		18.066	5.12197
18.169	97.8527		24.367	-30.6087		18.083	4.96228
18.186	97.1037		24.39	-30.3638		18.1	4.79649
18.203	96.0433		24.413	-30.1696		18.117	4.65858
18.22	95.3865		24.436	-29.9919		18.134	4.51543
18.238	94.9425		24.459	-29.8171		18.151	4.38379
18.255	94.1169		24.482	-29.6746		18.168	4.24224
18.272	93.1656		24.505	-29.5617		18.185	4.10603
18.289	92.5854		24.528	-29.4274		18.202	3.95764
18.306	92.0615		24.551	-29.3551		18.219	3.83229
18.323	91.5383		24.574	-29.1805		18.236	3.71354
18.34	90.8734		24.597	-29.1653		18.253	3.58126
18.358	90.0813		24.62	-29.0485		18.27	3.46868
18.375	89.3975		24.643	-28.9533		18.287	3.33946
18.392	89.0498		24.666	-28.8969		18.304	3.23355
18.409	88.601		24.689	-28.7843		18.321	3.12146
18.426	88.2649		24.712	-28.6731		18.338	3.01345
18.443	87.55		24.735	-28.562		18.355	2.92774
18.46	86.4886		24.758	-28.4118		18.372	2.8339
18.477	85.8526		24.781	-28.3515		18.389	2.74901
18.495	85.4491		24.804	-28.1593		18.406	2.6749
18.512	84.9177		24.827	-28.0392		18.423	2.58411
18.529	84.711		24.85	-27.8441		18.44	2.51114
18.546	84.4266		24.873	-27.6592		18.458	2.42103
18.563	83.4755		24.896	-27.5599		18.475	2.35226
18.58	83.0563		24.919	-27.284		18.492	2.2818
18.597	82.6203		24.942	-27.0917		18.509	2.21995
18.615	82.0313		24.965	-26.9138		18.526	2.15542
18.632	81.5512					18.543	2.09651
18.649	81.3365					18.56	2.05266
18.666	80.9168					18.577	1.99433
18.683	80.3824					18.594	1.95163
18.7	80.0844					18.611	1.91751
18.717	79.5156					18.628	1.86891
18.735	79.0018					18.645	1.83824
18.752	78.7785					18.662	1.81557
18.769	78.0828					18.679	1.7664
18.786	77.5304					18.696	1.75463
18.803	77.355					18.713	1.72628
18.82	76.993					18.73	1.71686
18.837	76.4831					18.747	1.69846
18.855	76.1458					18.764	1.69585
18.872	75.7348					18.781	1.679
18.889	75.4138					18.798	1.68311
18.906	75.0506					18.815	1.65356
18.923	74.5656					18.832	1.66879
18.94	74.3064					18.85	1.68374
18.957	73.8398					18.867	1.70198
18.975	73.3263					18.884	1.71322
18.992	72.9839					18.901	1.71778
19.009	72.6008					18.918	1.71412
19.026	72.4859					18.935	1.71896
19.043	71.9921					18.952	1.71755
19.06	71.5103					18.969	1.7357
19.077	71.1362					18.986	1.72404
19.094	70.6067					19.003	1.7308
19.112	70.1856					19.02	1.74837
19.129	69.9999					19.037	1.73718
19.146	69.482					19.054	1.75279
19.163	69.0406					19.071	1.746
19.18	68.3976					19.088	1.75596
19.197	68.0963					19.105	1.75592
19.214	67.6461					19.122	1.74446
19.232	66.9747					19.139	1.75793
19.249	66.6496					19.156	1.73589
19.266	65.9434					19.173	1.71259
19.283	65.3212					19.19	1.69926
19.3	65.0205					19.207	1.68622
19.317	64.311					19.224	1.661
19.334	63.8101					19.242	1.62501
19.352	63.2638					19.259	1.57601
19.369	62.7647					19.276	1.55812
19.386	62.171					19.293	1.51195
19.403	61.8211					19.31	1.47115
19.42	61.3563					19.327	1.42324
19.437	60.8128					19.344	1.38321
19.454	60.2435					19.361	1.32208
19.472	59.7182					19.378	1.26972
19.489	58.9147					19.395	1.20301
19.506	58.3574					19.412	1.12628
19.523	57.6257					19.429	1.07659
19.54	57.3209					19.446	0.994163
19.557	56.9387					19.463	0.933399
19.574	56.3308					19.48	0.874083
19.591	55.858					19.497	0.802419
19.609	55.065					19.514	0.744822
19.626	54.5941					19.531	0.651559
19.643	54.1823					19.548	0.581963
19.66	53.5118					19.565	0.52341
19.677	52.966					19.582	0.451325
19.694	52.5671					19.599	0.397004
19.711	52.0642					19.617	0.348681
19.729	51.5781					19.634	0.303802
19.746	50.9931					19.651	0.268647
19.763	50.4197					19.668	0.275862
19.78	49.656					19.685	0.257783
19.797	49.0399					19.702	0.268578
19.814	48.5948					19.719	0.2585
19.831	48.2117					19.736	0.278448
19.849	47.4748					19.753	0.275414
19.866	46.8242					19.77	0.281705
19.883	46.4919					19.787	0.289989
19.9	45.9826					19.804	0.296964
19.917	45.3211					19.821	0.300475
19.934	44.5665					19.838	0.307655
19.951	43.9282					19.855	0.309863
19.969	43.4203					19.872	0.330038
19.986	42.8748					19.889	0.296992
20.003	42.2874					19.906	0.309453
20.02	41.696					19.923	0.287639
20.037	41.0977					19.94	0.278346
20.054	40.6691					19.957	0.26389
20.071	40.1769					19.974	0.242309
20.088	39.7394					19.991	0.237717
20.106	39.3133					20.009	0.257482
20.123	38.7339					20.026	0.29371
20.14	38.2057					20.043	0.307561
20.157	37.7928					20.06	0.29613
20.174	37.0774					20.077	0.18762
20.191	36.3833					20.094	0.0871402
20.208	35.874					20.111	0.101268
20.226	35.3519					20.128	0.144244
20.243	34.6087					20.145	0.2328
20.26	34.1383					20.162	0.39663
20.277	33.6169					20.179	0.419626
20.294	32.991					20.196	0.577817
20.311	32.2537					20.213	0.586752
20.328	31.5524					20.23	0.51105
20.346	30.9019					20.247	0.454454
20.363	30.3817					20.264	0.410459
20.38	29.8493					20.281	0.37353
20.397	28.9844					20.298	0.366514
20.414	28.1804					20.315	0.370955
20.431	27.3874					20.332	0.383223
20.448	26.4565					20.349	0.397514
20.466	25.5999					20.366	0.446472
20.483	24.6675					20.383	0.43409
20.5	23.3632					20.401	0.452214
20.517	22.1665					20.418	0.478245
20.534	20.9					20.435	0.500021
20.551	19.4218					20.452	0.511776
20.568	17.8333					20.469	0.514883
20.585	16.2429					20.486	0.533456
20.603	14.5446					20.503	0.556911
20.62	12.9274					20.52	0.563725
20.637	11.3535					20.537	0.56441
20.654	9.99279					20.554	0.565989
20.671	8.53415					20.571	0.576186
20.688	7.15615					20.588	0.620867
20.705	5.8531					20.605	0.630593
20.723	4.56691					20.622	0.648259
20.74	3.31288					20.639	0.65062
20.757	2.22449					20.656	0.66594
20.774	1.20438					20.673	0.664183
20.791	0.279226					20.69	0.684298
20.808	-0.743731					20.707	0.69188
20.825	-1.67363					20.724	0.688943
20.843	-2.53706					20.741	0.698939
20.86	-3.36549					20.758	0.693246
20.877	-4.10698					20.775	0.699148
20.894	-4.91212					20.793	0.698415
20.911	-5.48788					20.81	0.706323
20.928	-6.19146					20.827	0.679627
20.945	-6.82831					20.844	0.680813
20.963	-7.30054					20.861	0.701044
20.98	-7.94434					20.878	0.69005
20.997	-8.4834					20.895	0.702301
21.014	-8.93828					20.912	0.690994
21.031	-9.34355					20.929	0.695921
21.048	-9.82189					20.946	0.70948
21.065	-10.3054					20.963	0.710337
21.082	-10.61					20.98	0.705346
21.1	-10.8642					20.997	0.701092
21.117	-11.1032					21.014	0.685232
21.134	-11.3814					21.031	0.697696
21.151	-11.4211					21.048	0.698403
21.168	-11.6085					21.065	0.682241
21.185	-11.6558					21.082	0.696271
21.202	-11.6575					21.099	0.696373
21.22	-11.6691					21.116	0.688864
21.237	-11.7147					21.133	0.688433
21.254	-11.7467					21.15	0.679496
21.271	-11.7752					21.167	0.671102
21.288	-11.7278					21.185	0.668355
21.305	-11.7965					21.202	0.675449
21.322	-11.6865					21.219	0.6658
21.34	-11.6394					21.236	0.656439
21.357	-11.6012					21.253	0.662569
21.374	-11.5641					21.27	0.658222
21.391	-11.5873					21.287	0.660318
21.408	-11.5449					21.304	0.646539
21.425	-11.5604					21.321	0.660511
21.442	-11.5163					21.338	0.648747
21.46	-11.2928					21.355	0.628678
21.477	-11.2053					21.372	0.607932
21.494	-11.1443					21.389	0.610294
21.511	-11.1401					21.406	0.598395
21.528	-11.1049					21.423	0.587759
21.545	-11.0733					21.44	0.563079
21.562	-11.1229					21.457	0.556792
21.579	-11.0822					21.474	0.554129
21.597	-11.243					21.491	0.547495
21.614	-11.2207					21.508	0.529096
21.631	-11.1832					21.525	0.529729
21.648	-11.2752					21.542	0.494732
21.665	-11.2973					21.559	0.501511
21.682	-11.3236					21.577	0.494121
21.699	-11.3604					21.594	0.507064
21.717	-11.35					21.611	0.50116
21.734	-11.3891					21.628	0.519436
21.751	-11.4898					21.645	0.530173
21.768	-11.5776					21.662	0.546622
21.785	-11.7884					21.679	0.553962
21.802	-11.9269					21.696	0.563892
21.819	-12.1356					21.713	0.595568
21.837	-12.2121					21.73	0.596814
21.854	-12.3856					21.747	0.615915
21.871	-12.59					21.764	0.658886
21.888	-12.7921					21.781	0.70273
21.905	-12.9339					21.798	0.728541
21.922	-13.0353					21.815	0.772667
21.939	-13.2958					21.832	0.812576
21.957	-13.4895					21.849	0.891594
21.974	-13.6333					21.866	0.954701
21.991	-13.8586					21.883	1.02669
22.008	-14.1457					21.9	1.08634
22.025	-14.4046					21.917	1.16174
22.042	-14.6667					21.934	1.23436
22.059	-14.8832					21.951	1.27366
22.076	-15.1218					21.969	1.35491
22.094	-15.3896					21.986	1.42861
22.111	-15.5692					22.003	1.49071
22.128	-15.8206					22.02	1.56873
22.145	-16.1184					22.037	1.64206
22.162	-16.4615					22.054	1.68573
22.179	-16.6585					22.071	1.74608
22.196	-16.925					22.088	1.79901
22.214	-17.1504					22.105	1.83665
22.231	-16.3904					22.122	1.93765
22.248	-14.1624					22.139	2.00143
22.265	-11.9072					22.156	2.0677
22.282	-10.6198					22.173	2.16029
22.299	-9.83543					22.19	2.24665
22.316	-9.40299					22.207	2.3338
22.334	-9.07849					22.224	2.44297
22.351	-8.8297					22.241	2.57225
22.368	-8.6274					22.258	2.70342
22.385	-8.50087					22.275	2.87691
22.402	-8.46533					22.292	3.05521
22.419	-8.45039					22.309	3.24145
22.436	-8.43181					22.326	3.39812
22.454	-8.39541					22.344	3.57205
22.471	-8.42778					22.361	3.74524
22.488	-8.52208					22.378	3.94626
22.505	-8.59052					22.395	4.14527
22.522	-8.61589					22.412	4.35467
22.539	-8.66112					22.429	4.5498
22.556	-8.74254					22.446	4.79351
22.573	-8.78485					22.463	5.05216
22.591	-8.88895					22.48	5.317
22.608	-8.99532					22.497	5.58411
22.625	-9.02243					22.514	5.86599
22.642	-9.11328					22.531	6.15049
22.659	-9.17394					22.548	6.43262
22.676	-9.15312					22.565	6.71056
22.693	-9.2625					22.582	6.99929
22.711	-9.40441					22.599	7.31084
22.728	-9.49831					22.616	7.59321
22.745	-9.5453					22.633	7.88867
22.762	-9.61039					22.65	8.16318
22.779	-9.76216					22.667	8.40279
22.796	-9.77891					22.684	8.60753
22.813	-9.75924					22.701	8.80507
22.831	-9.8652					22.718	8.96667
22.848	-9.92986					22.736	9.13856
22.865	-9.94245					22.753	9.27246
22.882	-9.97142					22.77	9.39156
22.899	-10.0856					22.787	9.49695
22.916	-10.2196					22.804	9.58517
22.933	-10.2531					22.821	9.67898
22.951	-10.2592					22.838	9.76242
22.968	-10.2866					22.855	9.8735
22.985	-10.3277					22.872	9.96327
23.002	-10.4055					22.889	10.1168
23.019	-10.4783					22.906	10.2408
23.036	-10.518					22.923	10.3845
23.053	-10.5418					22.94	10.5087
23.07	-10.5659					22.957	10.6291
23.088	-10.5842					22.974	10.7305
23.105	-10.5836					22.991	10.8206
23.122	-10.6747					23.008	10.8654
23.139	-10.6982					23.025	10.8721
23.156	-10.6525					23.042	10.8198
23.173	-10.7043					23.059	10.688
23.19	-10.7505					23.076	10.4983
23.208	-10.8127					23.093	10.2981
23.225	-10.8894					23.11	10.1009
23.242	-10.9464					23.128	9.94923
23.259	-10.9442					23.145	9.83148
23.276	-10.9378					23.162	9.73302
23.293	-10.9983					23.179	9.64341
23.31	-11.05					23.196	9.51122
23.328	-11.0876					23.213	9.38253
23.345	-11.1171					23.23	9.26467
23.362	-11.0954					23.247	9.14419
23.379	-11.0681					23.264	9.04181
23.396	-11.0679					23.281	8.94209
23.413	-11.1146					23.298	8.83248
23.43	-11.1551					23.315	8.73426
23.448	-11.1681					23.332	8.64977
23.465	-11.1936					23.349	8.5747
23.482	-11.1664					23.366	8.5076
23.499	-11.1959					23.383	8.44654
23.516	-11.2934					23.4	8.3721
23.533	-11.3148					23.417	8.30438
23.55	-11.2901					23.434	8.23595
23.567	-11.2616					23.451	8.1852
23.585	-11.2534					23.468	8.1302
23.602	-11.3191					23.485	8.07117
23.619	-11.3151					23.502	8.01781
23.636	-11.3077					23.52	7.92904
23.653	-11.3516					23.537	7.8698
23.67	-11.37					23.554	7.81501
23.687	-11.3963					23.571	7.76086
23.705	-11.4222					23.588	7.67989
23.722	-11.4576					23.605	7.59829
23.739	-11.5106					23.622	7.50873
23.756	-11.496					23.639	7.42814
23.773	-11.4803					23.656	7.3519
23.79	-11.4791					23.673	7.26186
23.807	-11.4772					23.69	7.17809
23.825	-11.475					23.707	7.10291
23.842	-11.5169					23.724	7.03426
23.859	-11.5688					23.741	6.93964
23.876	-11.5951					23.758	6.84539
23.893	-11.5925					23.775	6.77111
23.91	-11.4987					23.792	6.69232
23.927	-11.4965					23.809	6.57681
						23.826	6.4825
						23.843	6.37937
						23.86	6.27005
						23.877	6.17747
						23.894	6.05668
						23.912	5.98107
						23.929	5.8732
						23.946	5.76939
						23.963	5.67125
						23.98	5.5564
						23.997	5.46507
						24.014	5.34936
						24.031	5.25139
						24.048	5.16192
						24.065	5.03929
						24.082	4.9455
						24.099	4.86558
						24.116	4.76917
						24.133	4.67159
						24.15	4.5716
						24.167	4.49686
						24.184	4.37996
						24.201	4.28072
						24.218	4.18233
						24.235	4.09082
						24.252	4.00872
						24.269	3.91705
						24.286	3.82139
						24.304	3.73185
						24.321	3.63197
						24.338	3.5623
						24.355	3.45962
						24.372	3.3688
						24.389	3.28241
						24.406	3.19477
						24.423	3.10132
						24.44	3.03616
						24.457	2.96802
						24.474	2.87704
						24.491	2.80804
						24.508	2.72747
						24.525	2.64408
						24.542	2.54318
						24.559	2.45159
						24.576	2.39299
						24.593	2.29385
						24.61	2.23273
						24.627	2.15078
						24.644	2.08075
						24.661	2.02344
						24.679	1.943
						24.696	1.86132
						24.713	1.80537
						24.73	1.7244
						24.747	1.6605
						24.764	1.55966
						24.781	1.49219
						24.798	1.43129
						24.815	1.36389
						24.832	1.3102
						24.849	1.23803
						24.866	1.17331
						24.883	1.12312
						24.9	1.05504
						24.917	0.997413
						24.934	0.939235
						24.951	0.893355
						24.968	0.83666

## Sheet: Supplementary Fig7
SUMO-TUBE
Evolution Volume (ml)	Abs280 (mAU)
0.008	-0.102455
0.031	0.970802
0.053	1.64102
0.076	1.60408
0.098	1.52041
0.121	1.30187
0.143	1.54431
0.165	2.08184
0.188	1.83921
0.21	1.14762
0.233	0.298564
0.255	-0.551848
0.278	-1.27077
0.3	-1.83907
0.323	-2.26588
0.345	-2.62412
0.367	-2.95467
0.39	-3.27105
0.412	-3.56613
0.435	-3.84142
0.457	-4.09995
0.48	-4.34557
0.502	-4.58309
0.525	-4.81278
0.547	-5.03864
0.57	-5.25452
0.592	-5.46323
0.614	-5.66607
0.637	-5.86493
0.659	-6.04892
0.682	-6.22368
0.704	-6.39582
0.727	-6.56081
0.749	-6.71647
0.772	-6.86178
0.794	-6.99899
0.817	-7.11851
0.839	-7.22968
0.861	-7.34102
0.884	-7.44375
0.906	-7.5418
0.929	-7.64662
0.951	-7.74955
0.974	-7.85345
0.996	-7.95438
1.019	-8.04006
1.041	-8.11652
1.064	-8.18278
1.086	-8.24481
1.108	-8.31109
1.131	-8.36462
1.153	-8.41182
1.176	-8.45621
1.198	-8.50415
1.221	-8.53847
1.243	-8.57172
1.266	-8.60643
1.288	-8.63746
1.311	-8.67174
1.333	-8.70369
1.355	-8.73212
1.378	-8.76229
1.4	-8.78918
1.423	-8.81922
1.445	-8.85157
1.468	-8.90208
1.49	-8.9152
1.513	-8.906
1.535	-8.95915
1.558	-9.00074
1.58	-9.03297
1.602	-9.06248
1.625	-9.07397
1.647	-9.04841
1.67	-9.05782
1.692	-9.12696
1.715	-9.19731
1.737	-9.2694
1.76	-9.3338
1.782	-9.40163
1.804	-9.4682
1.827	-9.52975
1.849	-9.59046
1.872	-9.65123
1.894	-9.7209
1.917	-9.79014
1.939	-9.85584
1.962	-9.92944
1.984	-10.0072
2.007	-10.0835
2.029	-10.16
2.051	-10.2341
2.074	-10.3213
2.096	-10.4044
2.119	-10.4912
2.141	-10.5748
2.164	-10.6537
2.186	-10.74
2.209	-10.8326
2.231	-10.9215
2.254	-11.0014
2.276	-11.095
2.298	-11.1839
2.321	-11.2736
2.343	-11.3644
2.366	-11.4542
2.388	-11.546
2.411	-11.6379
2.433	-11.7278
2.456	-11.8113
2.478	-11.9044
2.501	-11.9912
2.523	-12.0691
2.545	-12.1604
2.568	-12.2481
2.59	-12.3286
2.613	-12.4106
2.635	-12.4906
2.658	-12.5691
2.68	-12.6488
2.703	-12.7236
2.725	-12.7929
2.748	-12.8662
2.77	-12.9445
2.792	-13.0078
2.815	-13.0634
2.837	-13.1288
2.86	-13.1897
2.882	-13.2511
2.905	-13.3026
2.927	-13.3486
2.95	-13.4001
2.972	-13.4542
2.995	-13.5037
3.017	-13.5545
3.039	-13.5924
3.062	-13.6309
3.084	-13.6703
3.107	-13.6943
3.129	-13.7218
3.152	-13.7451
3.174	-13.7729
3.197	-13.8049
3.219	-13.8326
3.241	-13.853
3.264	-13.8673
3.286	-13.8896
3.309	-13.9092
3.331	-13.9223
3.354	-13.9333
3.376	-13.9466
3.399	-13.9581
3.421	-13.9655
3.444	-13.9711
3.466	-13.9822
3.488	-13.9893
3.511	-13.999
3.533	-14.0047
3.556	-14.0134
3.578	-14.023
3.601	-14.0269
3.623	-14.03
3.646	-14.0309
3.668	-14.0409
3.691	-14.0507
3.713	-14.0596
3.735	-14.069
3.758	-14.069
3.78	-14.078
3.803	-14.0921
3.825	-14.1056
3.848	-14.1114
3.87	-14.1191
3.893	-14.1353
3.915	-14.155
3.938	-14.1761
3.96	-14.1948
3.982	-14.2037
4.005	-14.221
4.027	-14.2494
4.05	-14.2663
4.072	-14.2888
4.095	-14.3109
4.117	-14.3378
4.14	-14.3629
4.162	-14.3931
4.185	-14.4256
4.207	-14.4536
4.229	-14.4847
4.252	-14.5192
4.274	-14.5485
4.297	-14.579
4.319	-14.6197
4.342	-14.657
4.364	-14.6954
4.387	-14.736
4.409	-14.7751
4.432	-14.8139
4.454	-14.8539
4.476	-14.8928
4.499	-14.9299
4.521	-14.9692
4.544	-15.0145
4.566	-15.0509
4.589	-15.0875
4.611	-15.1377
4.634	-15.1789
4.656	-15.219
4.678	-15.2588
4.701	-15.2936
4.723	-15.3291
4.746	-15.3763
4.768	-15.4238
4.791	-15.4519
4.813	-15.4848
4.836	-15.5325
4.858	-15.5724
4.881	-15.6061
4.903	-15.6426
4.925	-15.6703
4.948	-15.6962
4.97	-15.7276
4.993	-15.7587
5.015	-15.7952
5.038	-15.8264
5.06	-15.8444
5.083	-15.8669
5.105	-15.8946
5.128	-15.9184
5.15	-15.9301
5.172	-15.9375
5.195	-15.9509
5.217	-15.969
5.24	-15.9718
5.262	-15.974
5.285	-15.9802
5.307	-15.9832
5.33	-15.987
5.352	-15.9788
5.375	-15.9698
5.397	-15.951
5.419	-15.9382
5.442	-15.9279
5.464	-15.9019
5.487	-15.8738
5.509	-15.8479
5.532	-15.8111
5.554	-15.7649
5.577	-15.7226
5.599	-15.6745
5.622	-15.6214
5.644	-15.5661
5.666	-15.5072
5.689	-15.4356
5.711	-15.3618
5.734	-15.286
5.756	-15.1979
5.779	-15.1048
5.801	-15.0074
5.824	-14.9015
5.846	-14.7941
5.869	-14.682
5.891	-14.5582
5.913	-14.4298
5.936	-14.2982
5.958	-14.1529
5.981	-13.9998
6.003	-13.8485
6.026	-13.688
6.048	-13.5176
6.071	-13.3416
6.093	-13.1591
6.115	-12.9682
6.138	-12.7743
6.16	-12.5708
6.183	-12.358
6.205	-12.14
6.228	-11.9106
6.25	-11.6726
6.273	-11.432
6.295	-11.1868
6.318	-10.931
6.34	-10.6695
6.362	-10.4066
6.385	-10.1253
6.407	-9.84585
6.43	-9.55472
6.452	-9.25483
6.475	-8.95735
6.497	-8.64556
6.52	-8.32479
6.542	-7.99669
6.565	-7.66483
6.587	-7.32493
6.609	-6.97229
6.632	-6.62155
6.654	-6.2736
6.677	-5.91471
6.699	-5.55037
6.722	-5.17934
6.744	-4.81346
6.767	-4.44184
6.789	-4.05943
6.812	-3.66887
6.834	-3.27877
6.856	-2.88757
6.879	-2.48762
6.901	-2.08941
6.924	-1.67605
6.946	-1.26365
6.969	-0.850044
6.991	-0.433645
7.014	-0.0108903
7.036	0.414866
7.059	0.838881
7.081	1.27378
7.103	1.71374
7.126	2.13681
7.148	2.57824
7.171	3.01991
7.193	3.45198
7.216	3.89087
7.238	4.33666
7.261	4.79836
7.283	5.25841
7.306	5.71175
7.328	6.17257
7.35	6.64277
7.373	7.21489
7.395	7.81684
7.418	8.39531
7.44	8.65791
7.463	8.94505
7.485	9.19762
7.508	9.59754
7.53	10.5213
7.552	11.4893
7.575	12.1159
7.597	12.6661
7.62	13.3781
7.642	14.2601
7.665	15.2362
7.687	16.2641
7.71	17.3772
7.732	18.6157
7.755	19.9834
7.777	21.5329
7.799	23.2876
7.822	25.2608
7.844	27.5265
7.867	30.0774
7.889	33.0061
7.912	36.2674
7.934	39.9551
7.957	44.0819
7.979	48.6522
8.002	53.7992
8.024	59.4466
8.046	65.7279
8.069	72.564
8.091	80.0598
8.114	88.1834
8.136	96.8613
8.159	106.238
8.181	116.123
8.204	126.714
8.226	137.906
8.249	149.532
8.271	161.725
8.293	174.131
8.316	186.807
8.338	199.302
8.361	211.692
8.383	223.773
8.406	235.459
8.428	246.98
8.451	258.168
8.473	269.196
8.496	279.803
8.518	289.853
8.54	299.356
8.563	308.373
8.585	316.446
8.608	322.409
8.63	326.271
8.653	328.64
8.675	330.562
8.698	332.865
8.72	335.907
8.743	339.549
8.765	343.368
8.787	347.177
8.81	350.593
8.832	353.48
8.855	355.826
8.877	357.641
8.9	358.95
8.922	359.536
8.945	359.516
8.967	359.054
8.989	358.15
9.012	356.683
9.034	354.736
9.057	352.44
9.079	349.841
9.102	347.049
9.124	344.26
9.147	341.818
9.169	339.774
9.192	338.051
9.214	336.559
9.236	335.298
9.259	334.281
9.281	333.463
9.304	332.741
9.326	332.097
9.349	331.435
9.371	330.568
9.394	329.229
9.416	327.298
9.439	324.931
9.461	322.406
9.483	319.886
9.506	317.416
9.528	315.002
9.551	312.666
9.573	310.43
9.596	308.264
9.618	306.173
9.641	304.222
9.663	302.412
9.686	300.752
9.708	299.232
9.73	297.716
9.753	296.259
9.775	294.826
9.798	293.399
9.82	291.989
9.843	290.484
9.865	289.03
9.888	287.675
9.91	286.434
9.933	285.261
9.955	284.072
9.977	282.977
10	281.941
10.022	280.955
10.045	279.951
10.067	278.929
10.09	277.927
10.112	276.949
10.135	276.019
10.157	275.017
10.18	274.015
10.202	273.028
10.224	272.08
10.247	271.183
10.269	270.182
10.292	269.205
10.314	268.223
10.337	267.255
10.359	266.348
10.382	265.414
10.404	264.53
10.426	263.596
10.449	262.665
10.471	261.728
10.494	260.741
10.516	259.814
10.539	258.905
10.561	258.012
10.584	257.067
10.606	256.071
10.629	255.078
10.651	254.064
10.673	253.062
10.696	251.995
10.718	250.913
10.741	249.792
10.763	248.623
10.786	247.47
10.808	246.285
10.831	245.137
10.853	243.994
10.876	242.814
10.898	241.647
10.92	240.426
10.943	239.172
10.965	237.921
10.988	236.745
11.01	235.579
11.033	234.41
11.055	233.327
11.078	232.259
11.1	231.19
11.123	230.075
11.145	228.977
11.167	227.934
11.19	226.917
11.212	225.989
11.235	225.101
11.257	224.259
11.28	223.467
11.302	222.729
11.325	222.082
11.347	221.448
11.37	220.865
11.392	220.327
11.414	219.877
11.437	219.512
11.459	219.183
11.482	218.913
11.504	218.685
11.527	218.524
11.549	218.415
11.572	218.363
11.594	218.372
11.617	218.4
11.639	218.513
11.661	218.677
11.684	218.911
11.706	219.191
11.729	219.522
11.751	219.936
11.774	220.376
11.796	220.874
11.819	221.423
11.841	222.048
11.863	222.732
11.886	223.464
11.908	224.274
11.931	225.118
11.953	226.022
11.976	226.976
11.998	227.968
12.021	228.986
12.043	230.055
12.066	231.225
12.088	232.424
12.11	233.678
12.133	234.957
12.155	236.306
12.178	237.733
12.2	239.161
12.223	240.639
12.245	242.149
12.268	243.738
12.29	245.405
12.313	247.08
12.335	248.817
12.357	250.615
12.38	252.5
12.402	254.4
12.425	256.318
12.447	258.275
12.47	260.343
12.492	262.464
12.515	264.503
12.537	266.623
12.56	268.767
12.582	270.955
12.604	273.21
12.627	275.468
12.649	277.779
12.672	280.091
12.694	282.438
12.717	284.819
12.739	287.199
12.762	289.633
12.784	292.048
12.807	294.502
12.829	296.966
12.851	299.437
12.874	301.884
12.896	304.311
12.919	306.76
12.941	309.167
12.964	311.616
12.986	314.031
13.009	316.425
13.031	318.819
13.054	321.176
13.076	323.53
13.098	325.835
13.121	328.117
13.143	330.353
13.166	332.513
13.188	334.65
13.211	336.744
13.233	338.834
13.256	340.866
13.278	342.867
13.3	344.827
13.323	346.724
13.345	348.609
13.368	350.422
13.39	352.214
13.413	353.967
13.435	355.676
13.458	357.355
13.48	358.967
13.503	360.548
13.525	362.067
13.547	363.561
13.57	365.029
13.592	366.459
13.615	367.857
13.637	369.172
13.66	370.45
13.682	371.661
13.705	372.818
13.727	373.925
13.75	374.993
13.772	376
13.794	376.902
13.817	377.748
13.839	378.512
13.862	379.194
13.884	379.805
13.907	380.312
13.929	380.75
13.952	381.084
13.974	381.321
13.997	381.452
14.019	381.473
14.041	381.372
14.064	381.156
14.086	380.812
14.109	380.349
14.131	379.799
14.154	379.111
14.176	378.29
14.199	377.37
14.221	376.36
14.244	375.211
14.266	373.885
14.288	372.455
14.311	370.92
14.333	369.273
14.356	367.53
14.378	365.673
14.401	363.689
14.423	361.597
14.446	359.395
14.468	357.08
14.491	354.693
14.513	352.224
14.535	349.677
14.558	347.018
14.58	344.238
14.603	341.408
14.625	338.5
14.648	335.508
14.67	332.422
14.693	329.224
14.715	326.019
14.737	322.792
14.76	319.505
14.782	316.172
14.805	312.792
14.827	309.373
14.85	305.945
14.872	302.517
14.895	299.063
14.917	295.59
14.94	292.072
14.962	288.558
14.984	285.091
15.007	281.581
15.029	278.077
15.052	274.564
15.074	271.067
15.097	267.557
15.119	264.014
15.142	260.544
15.164	257.15
15.187	253.727
15.209	250.313
15.231	246.931
15.254	243.564
15.276	240.286
15.299	237.031
15.321	233.77
15.344	230.536
15.366	227.356
15.389	224.222
15.411	221.149
15.434	218.069
15.456	215.007
15.478	212.018
15.501	209.012
15.523	206.04
15.546	203.132
15.568	200.304
15.591	197.531
15.613	194.744
15.636	191.985
15.658	189.224
15.681	186.519
15.703	183.905
15.725	181.297
15.748	178.757
15.77	176.264
15.793	173.823
15.815	171.421
15.838	169.037
15.86	166.672
15.883	164.354
15.905	162.105
15.928	159.886
15.95	157.714
15.972	155.59
15.995	153.472
16.017	151.414
16.04	149.368
16.062	147.349
16.085	145.353
16.107	143.415
16.13	141.527
16.152	139.666
16.174	137.911
16.197	136.118
16.219	134.314
16.242	132.522
16.264	130.708
16.287	129.008
16.309	127.374
16.332	125.783
16.354	124.196
16.377	122.581
16.399	121.023
16.421	119.487
16.444	118.016
16.466	116.569
16.489	115.144
16.511	113.725
16.534	112.34
16.556	110.992
16.579	109.611
16.601	108.258
16.624	106.92
16.646	105.608
16.668	104.349
16.691	103.104
16.713	101.916
16.736	100.744
16.758	99.5985
16.781	98.476
16.803	97.3505
16.826	96.2355
16.848	95.1396
16.871	94.1005
16.893	93.0691
16.915	92.0546
16.938	91.0571
16.96	90.0758
16.983	89.1324
17.005	88.1878
17.028	87.2688
17.05	86.3894
17.073	85.5403
17.095	84.7079
17.118	83.8767
17.14	83.086
17.162	82.3001
17.185	81.5368
17.207	80.8132
17.23	80.0747
17.252	79.3455
17.275	78.6258
17.297	77.9381
17.32	77.2718
17.342	76.6259
17.365	75.9889
17.387	75.3631
17.409	74.7745
17.432	74.1634
17.454	73.5803
17.477	73.0118
17.499	72.4279
17.522	71.867
17.544	71.298
17.567	70.7475
17.589	70.1938
17.611	69.6419
17.634	69.1197
17.656	68.6093
17.679	68.1029
17.701	67.5724
17.724	67.0851
17.746	66.6014
17.769	66.1105
17.791	65.6376
17.814	65.1627
17.836	64.7141
17.858	64.2555
17.881	63.8084
17.903	63.3626
17.926	62.9176
17.948	62.5081
17.971	62.1049
17.993	61.7026
18.016	61.2834
18.038	60.8558
18.061	60.4616
18.083	60.0416
18.105	59.6268
18.128	59.2354
18.15	58.8856
18.173	58.5512
18.195	58.2128
18.218	57.9044
18.24	57.5804
18.263	57.2667
18.285	56.9818
18.308	56.6973
18.33	56.4241
18.352	56.1722
18.375	55.9436
18.397	55.7054
18.42	55.4818
18.442	55.2574
18.465	55.0428
18.487	54.8576
18.51	54.6554
18.532	54.4749
18.555	54.295
18.577	54.129
18.599	53.9796
18.622	53.8386
18.644	53.7043
18.667	53.5555
18.689	53.4056
18.712	53.2581
18.734	53.1124
18.757	52.9613
18.779	52.8252
18.802	52.7057
18.824	52.5753
18.846	52.4605
18.869	52.3361
18.891	52.2043
18.914	52.0914
18.936	51.9537
18.959	51.8077
18.981	51.6536
19.004	51.4985
19.026	51.3567
19.048	51.1944
19.071	51.0281
19.093	50.8536
19.116	50.665
19.138	50.4654
19.161	50.2577
19.183	50.0526
19.206	49.8399
19.228	49.6387
19.251	49.4358
19.273	49.2384
19.295	49.0315
19.318	48.8181
19.34	48.593
19.363	48.3441
19.385	48.0866
19.408	47.8185
19.43	47.544
19.453	47.2671
19.475	46.9823
19.498	46.6902
19.52	46.3884
19.542	46.0979
19.565	45.7849
19.587	45.4601
19.61	45.144
19.632	44.8207
19.655	44.498
19.677	44.1627
19.7	43.8193
19.722	43.4765
19.745	43.1206
19.767	42.7913
19.789	42.4665
19.812	42.1133
19.834	41.7637
19.857	41.4234
19.879	41.0906
19.902	40.7476
19.924	40.4042
19.947	40.0536
19.969	39.7206
19.992	39.3893
20.014	39.0584
20.036	38.7349
20.059	38.4047
20.081	38.0807
20.104	37.7774
20.126	37.4659
20.149	37.1669
20.171	36.8679
20.194	36.573
20.216	36.2813
20.239	36.0002
20.261	35.7269
20.283	35.4588
20.306	35.2035
20.328	34.9507
20.351	34.7265
20.373	34.5004
20.396	34.2729
20.418	34.0563
20.441	33.8564
20.463	33.6761
20.485	33.5028
20.508	33.3435
20.53	33.1894
20.553	33.0508
20.575	32.9198
20.598	32.8035
20.62	32.7026
20.643	32.6071
20.665	32.5304
20.688	32.4613
20.71	32.407
20.732	32.3657
20.755	32.3257
20.777	32.3137
20.8	32.3169
20.822	32.3359
20.845	32.3733
20.867	32.4333
20.89	32.5162
20.912	32.6036
20.935	32.7033
20.957	32.8106
20.979	32.9332
21.002	33.063
21.024	33.2116
21.047	33.3936
21.069	33.5748
21.092	33.7794
21.114	33.9876
21.137	34.2121
21.159	34.4478
21.182	34.6872
21.204	34.9561
21.226	35.2236
21.249	35.5059
21.271	35.7877
21.294	36.078
21.316	36.3823
21.339	36.6827
21.361	37.0051
21.384	37.3205
21.406	37.6313
21.429	37.9638
21.451	38.3049
21.473	38.6344
21.496	38.9595
21.518	39.3027
21.541	39.6518
21.563	40.0137
21.586	40.376
21.608	40.7192
21.631	41.0722
21.653	41.4175
21.676	41.7677
21.698	42.1121
21.72	42.4544
21.743	42.8069
21.765	43.1377
21.788	43.4676
21.81	43.801
21.833	44.1266
21.855	44.4504
21.878	44.7574
21.9	45.0507
21.922	45.3224
21.945	45.591
21.967	45.8574
21.99	46.1032
22.012	46.3353
22.035	46.5525
22.057	46.7605
22.08	46.947
22.102	47.086
22.125	47.2077
22.147	47.3186
22.169	47.3998
22.192	47.4542
22.214	47.4834
22.237	47.4785
22.259	47.4458
22.282	47.3612
22.304	47.2284
22.327	47.0481
22.349	46.8406
22.372	46.617
22.394	46.3815
22.416	46.1329
22.439	45.879
22.461	45.6466
22.484	45.4508
22.506	45.3157
22.529	45.2251
22.551	45.2001
22.574	45.2603
22.596	45.4159
22.619	45.6598
22.641	45.9918
22.663	46.4167
22.686	46.9308
22.708	47.5129
22.731	48.1312
22.753	48.7839
22.776	49.428
22.798	50.0652
22.821	50.6837
22.843	51.3276
22.866	52.0279
22.888	52.7742
22.91	53.5811
22.933	54.399
22.955	55.2325
22.978	56.0729
23	56.8893
23.023	57.6899
23.045	58.4497
23.068	59.2129
23.09	59.96
23.113	60.6974
23.135	61.4316
23.157	62.151
23.18	62.8579
23.202	63.5286
23.225	64.1634
23.247	64.7559
23.27	65.3039
23.292	65.8027
23.315	66.2304
23.337	66.6057
23.359	66.9162
23.382	67.1657
23.404	67.3507
23.427	67.4707
23.449	67.5246
23.472	67.5136
23.494	67.4421
23.517	67.3126
23.539	67.1278
23.562	66.8756
23.584	66.5718
23.606	66.2086
23.629	65.7911
23.651	65.3208
23.674	64.8011
23.696	64.2423
23.719	63.624
23.741	62.9661
23.764	62.2633
23.786	61.523
23.809	60.731
23.831	59.9033
23.853	59.0595
23.876	58.1852
23.898	57.2795
23.921	56.3319
23.943	55.3749
23.966	54.397
23.988	53.3977
24.011	52.3856
24.033	51.3547
24.056	50.3257
24.078	49.2848
24.1	48.2434
24.123	47.201
24.145	46.1439
24.168	45.0877
24.19	44.0361
24.213	43.0006
24.235	41.9644
24.258	40.9348
24.28	39.9225
24.303	38.9167
24.325	37.9277
24.347	36.945
24.37	35.9715
24.392	35.0144
24.415	34.071
24.437	33.1433
24.46	32.236
24.482	31.3516
24.505	30.4759
24.527	29.6216
24.55	28.7907
24.572	27.9647
24.594	27.1639
24.617	26.3862
24.639	25.6239
24.662	24.8742
24.684	24.1479
24.707	23.4433
24.729	22.7499
24.752	22.0801
24.774	21.4284
24.796	20.7984
24.819	20.1845
24.841	19.5761
24.864	18.9932
24.886	18.428
24.909	17.8751
24.931	17.3314
24.954	16.8079
24.976	16.3002
24.999	15.8182
25.021	15.3491

## Sheet: Supplementary Fig12
DSR2H171A-TubeHisSUMOtag			DSR2H171A/I259S/Y260G-TubeHisSUMOtag
Evolution Volume (ml)	Abs280 (mAU)		Evolution Volume (ml)	Abs280 (mAU)
0.002	2.88915		0.006	-2.31351
0.019	2.79195		0.027	-2.47058
0.035	2.66775		0.048	-2.63534
0.051	2.6874		0.068	-2.66617
0.068	6.96495		0.089	-2.41853
0.084	16.4471		0.109	23.4078
0.101	26.2443		0.13	68.9295
0.117	27.1752		0.151	78.6604
0.133	22.0303		0.171	57.3871
0.15	17.4313		0.192	42.8764
0.166	15.0495		0.212	35.1596
0.182	13.4043		0.233	30.049
0.199	11.7065		0.254	25.7309
0.215	10.1511		0.274	22.4964
0.232	8.9325		0.295	20.7876
0.248	8.0187		0.315	19.6428
0.264	7.2906		0.336	18.0072
0.281	6.6294		0.357	15.9593
0.297	6.1125		0.377	13.8144
0.314	5.7201		0.398	11.8583
0.33	5.3442		0.418	10.2471
0.346	5.0673		0.439	8.91416
0.363	4.82715		0.46	7.78844
0.379	4.5948		0.48	6.79104
0.396	4.42335		0.501	5.92632
0.412	4.2393		0.521	5.22431
0.428	4.0785		0.542	4.57577
0.445	3.9264		0.563	4.04314
0.461	3.80595		0.583	3.48528
0.478	3.7191		0.604	2.92521
0.494	3.58995		0.624	2.49927
0.51	3.50805		0.645	2.10561
0.527	3.41085		0.666	1.73409
0.543	3.3144		0.686	1.39247
0.559	3.2664		0.707	1.07127
0.576	3.22005		0.727	0.804297
0.592	3.19485		0.748	0.597381
0.609	3.15525		0.769	0.377963
0.625	3.0966		0.789	0.147378
0.641	3.063		0.81	-0.0333635
0.658	3.0504		0.83	-0.21729
0.674	3.0129		0.851	-0.418191
0.691	2.9427		0.872	-0.606723
0.707	2.898		0.892	-0.764008
0.723	2.86875		0.913	-0.881525
0.74	2.84805		0.933	-0.996475
0.756	2.799		0.954	-1.10561
0.773	2.74755		0.974	-1.24615
0.789	2.74815		0.995	-1.40475
0.805	2.7261		1.016	-1.45467
0.822	2.6907		1.036	-1.52566
0.838	2.65635		1.057	-1.64979
0.855	2.6235		1.077	-1.71349
0.871	2.59215		1.098	-1.7747
0.887	2.54985		1.119	-1.85729
0.904	2.52495		1.139	-1.95196
0.92	2.5041		1.16	-2.02638
0.937	2.469		1.18	-2.13044
0.953	2.4606		1.201	-2.20485
0.969	2.478		1.222	-2.23402
0.986	2.4522		1.242	-2.2848
1.002	2.41845		1.263	-2.32864
1.018	2.3793		1.283	-2.38759
1.035	2.36145		1.304	-2.44284
1.051	2.3646		1.325	-2.49405
1.068	2.35125		1.345	-2.54455
1.084	2.35845		1.366	-2.59062
1.1	2.33295		1.386	-2.65518
1.117	2.28765		1.407	-2.68394
1.133	2.26185		1.428	-2.71996
1.15	2.2596		1.448	-2.77998
1.166	2.25075		1.469	-2.85906
1.182	2.21325		1.489	-2.8718
1.199	2.21925		1.51	-2.89381
1.215	2.21475		1.531	-2.96672
1.232	2.19045		1.551	-2.97749
1.248	2.17695		1.572	-3.02505
1.264	2.17185		1.592	-3.09137
1.281	2.14995		1.613	-3.12659
1.297	2.1216		1.634	-3.14696
1.314	2.12895		1.654	-3.16178
1.33	2.14455		1.675	-3.22355
1.346	2.13705		1.695	-3.26816
1.363	2.1282		1.716	-3.27751
1.379	2.10285		1.737	-3.2907
1.395	2.0928		1.757	-3.33664
1.412	2.09355		1.778	-3.40069
1.428	2.07105		1.798	-3.40792
1.445	2.0745		1.819	-3.45104
1.461	2.0604		1.84	-3.50619
1.477	2.0595		1.86	-3.53359
1.494	2.06715		1.881	-3.58166
1.51	2.067		1.901	-3.59791
1.527	2.0829		1.922	-3.61924
1.543	2.091		1.943	-3.66556
1.559	2.05425		1.963	-3.72299
1.576	2.0436		1.984	-3.77983
1.592	2.0397		2.004	-3.75268
1.609	2.0451		2.025	-3.76862
1.625	2.0553		2.045	-3.86392
1.641	2.0415		2.066	-3.86544
1.658	2.02815		2.087	-3.74864
1.674	2.0262		2.107	-3.81436
1.691	2.03655		2.128	-3.97941
1.707	2.0424		2.148	-3.99463
1.723	2.0382		2.169	-4.02916
1.74	2.0142		2.19	-4.04963
1.756	2.0112		2.21	-4.0469
1.772	2.0169		2.231	-4.09001
1.789	2.0133		2.251	-4.11533
1.805	1.9929		2.272	-4.11451
1.822	1.98855		2.293	-4.15633
1.838	1.9848		2.313	-4.21381
1.854	1.99815		2.334	-4.22776
1.871	2.00445		2.354	-4.23944
1.887	1.9929		2.375	-4.26881
1.904	2.00625		2.396	-4.27013
1.92	2.0076		2.416	-4.32027
1.936	1.9956		2.437	-4.38039
1.953	1.99095		2.457	-4.37003
1.969	1.9887		2.478	-4.37711
1.986	1.9938		2.499	-4.40109
2.002	1.9869		2.519	-4.41764
2.018	1.9665		2.54	-4.46935
2.035	1.94865		2.56	-4.47605
2.051	1.94865		2.581	-4.49962
2.068	1.92045		2.602	-4.52954
2.084	1.911		2.622	-4.54995
2.1	1.94985		2.643	-4.56259
2.117	1.95585		2.663	-4.54973
2.133	1.9371		2.684	-4.57688
2.149	1.9485		2.705	-4.57946
2.166	1.9632		2.725	-4.63686
2.182	1.94805		2.746	-4.69517
2.199	1.9287		2.766	-4.70531
2.215	1.905		2.787	-4.70513
2.231	1.89705		2.808	-4.70208
2.248	1.8978		2.828	-4.71598
2.264	1.91355		2.849	-4.72423
2.281	1.91685		2.869	-4.74018
2.297	1.91865		2.89	-4.78515
2.313	1.89495		2.911	-4.81482
2.33	1.88745		2.931	-4.81392
2.346	1.9071		2.952	-4.81468
2.363	1.87635		2.972	-4.80347
2.379	1.8432		2.993	-4.81234
2.395	1.86495		3.013	-4.83388
2.412	1.875		3.034	-4.84349
2.428	1.89765		3.055	-4.89495
2.445	1.8744		3.075	-4.9024
2.461	1.8438		3.096	-4.92154
2.477	1.8666		3.116	-4.92893
2.494	1.86825		3.137	-4.92373
2.51	1.84185		3.158	-4.99035
2.526	1.8459		3.178	-5.00032
2.543	1.8456		3.199	-4.99992
2.559	1.839		3.219	-4.98645
2.576	1.85865		3.24	-4.96394
2.592	1.84365		3.261	-4.98848
2.608	1.84575		3.281	-5.00925
2.625	1.86015		3.302	-5.06032
2.641	1.83315		3.322	-5.07221
2.658	1.8255		3.343	-5.06635
2.674	1.83945		3.364	-5.05925
2.69	1.8174		3.384	-5.07985
2.707	1.8069		3.405	-5.10541
2.723	1.8192		3.425	-5.10212
2.74	1.8258		3.446	-5.12276
2.756	1.83765		3.467	-5.16831
2.772	1.83795		3.487	-5.18455
2.789	1.80405		3.508	-5.15419
2.805	1.7871		3.528	-5.15214
2.822	1.791		3.549	-5.14136
2.838	1.78275		3.57	-5.13216
2.854	1.77585		3.59	-5.18071
2.871	1.7787		3.611	-5.21455
2.887	1.77225		3.631	-5.20105
2.903	1.76175		3.652	-5.21187
2.92	1.7628		3.673	-5.2453
2.936	1.7394		3.693	-5.27018
2.953	1.75755		3.714	-5.27527
2.969	1.7682		3.734	-5.26999
2.985	1.7382		3.755	-5.27995
3.002	1.7397		3.776	-5.28612
3.018	1.7145		3.796	-5.29939
3.035	1.71165		3.817	-5.29546
3.051	1.7331		3.837	-5.25016
3.067	1.73025		3.858	-5.26404
3.084	1.7229		3.879	-5.31427
3.1	1.71825		3.899	-5.31592
3.117	1.69395		3.92	-5.30251
3.133	1.6839		3.94	-5.3025
3.149	1.66155		3.961	-5.32831
3.166	1.6755		3.982	-5.36536
3.182	1.70055		4.002	-5.38565
3.199	1.68705		4.023	-5.38305
3.215	1.6929		4.043	-5.39129
3.231	1.6896		4.064	-5.42161
3.248	1.659		4.084	-5.40767
3.264	1.66185		4.105	-5.41035
3.28	1.68585		4.126	-5.45441
3.297	1.66425		4.146	-5.46822
3.313	1.6422		4.167	-5.43875
3.33	1.66695		4.187	-5.41495
3.346	1.677		4.208	-5.43219
3.362	1.6617		4.229	-5.43326
3.379	1.6605		4.249	-5.41716
3.395	1.67355		4.27	-5.44592
3.412	1.66275		4.29	-5.46239
3.428	1.62915		4.311	-5.46118
3.444	1.6185		4.332	-5.49293
3.461	1.63875		4.352	-5.48442
3.477	1.62345		4.373	-5.49616
3.494	1.596		4.393	-5.52135
3.51	1.63185		4.414	-5.5183
3.526	1.6194		4.435	-5.53137
3.543	1.5909		4.455	-5.55525
3.559	1.61085		4.476	-5.56688
3.576	1.60935		4.496	-5.56977
3.592	1.59075		4.517	-5.58842
3.608	1.56405		4.538	-5.58798
3.625	1.5744		4.558	-5.61492
3.641	1.5813		4.579	-5.63604
3.657	1.56105		4.599	-5.60952
3.674	1.58115		4.62	-5.61105
3.69	1.581		4.641	-5.61874
3.707	1.59045		4.661	-5.6399
3.723	1.5966		4.682	-5.65949
3.739	1.58745		4.702	-5.62849
3.756	1.59015		4.723	-5.6052
3.772	1.56705		4.744	-5.65214
3.789	1.53165		4.764	-5.70058
3.805	1.4964		4.785	-5.69734
3.821	1.5072		4.805	-5.68063
3.838	1.52205		4.826	-5.70377
3.854	1.50885		4.847	-5.70184
3.871	1.50705		4.867	-5.69454
3.887	1.52715		4.888	-5.72602
3.903	1.54395		4.908	-5.70822
3.92	1.5372		4.929	-5.70868
3.936	1.50435		4.95	-5.74879
3.953	1.497		4.97	-5.76188
3.969	1.5207		4.991	-5.79513
3.985	1.5138		5.011	-5.77235
4.002	1.49265		5.032	-5.75383
4.018	1.48515		5.053	-5.75956
4.034	1.47495		5.073	-5.77008
4.051	1.4748		5.094	-5.27687
4.067	1.46295		5.114	-1.22781
4.084	1.45755		5.135	2.06898
4.1	1.4502		5.155	1.13071
4.116	1.41105		5.176	-0.0921056
4.133	1.42605		5.197	-0.846408
4.149	1.45455		5.217	-1.34462
4.166	1.458		5.238	-1.79203
4.182	1.4442		5.258	-2.17044
4.198	1.43955		5.279	-2.49007
4.215	1.44435		5.3	-2.64472
4.231	1.42485		5.32	-2.77098
4.248	1.40745		5.341	-2.93767
4.264	1.419		5.361	-3.13319
4.28	1.41465		5.382	-3.40169
4.297	1.3935		5.403	-3.65625
4.313	1.3971		5.423	-3.8424
4.33	1.4175		5.444	-3.98244
4.346	1.44495		5.464	-4.1377
4.362	1.44405		5.485	-4.25672
4.379	1.40205		5.506	-4.36921
4.395	1.3935		5.526	-4.50641
4.411	1.37325		5.547	-4.60741
4.428	1.36365		5.567	-4.70478
4.444	1.3773		5.588	-4.77487
4.461	1.36845		5.609	-4.82836
4.477	1.34865		5.629	-4.8728
4.493	1.3356		5.65	-4.95228
4.51	1.32435		5.67	-5.02559
4.526	1.34415		5.691	-5.03892
4.543	1.34415		5.712	-5.07359
4.559	1.33635		5.732	-5.13382
4.575	1.3743		5.753	-5.19887
4.592	1.3785		5.773	-5.23674
4.608	1.3491		5.794	-5.26567
4.625	1.35315		5.815	-5.30533
4.641	1.34085		5.835	-5.30088
4.657	1.3215		5.856	-5.31192
4.674	1.32675		5.876	-5.3612
4.69	1.326		5.897	-5.35376
4.707	1.317		5.918	-5.34468
4.723	1.3107		5.938	-5.39539
4.739	1.3146		5.959	-5.41894
4.756	1.34085		5.979	-5.40269
4.772	1.36035		6	-5.40416
4.788	1.35855		6.021	-5.41751
4.805	1.3254		6.041	-5.41335
4.821	1.31295		6.062	-5.43675
4.838	1.32885		6.082	-5.45849
4.854	1.3218		6.103	-5.43031
4.87	1.2837		6.123	-5.4073
4.887	1.27245		6.144	-5.46357
4.903	1.2915		6.165	-5.51659
4.92	1.305		6.185	-5.46837
4.936	1.3023		6.206	-5.42035
4.952	1.28865		6.226	-5.40202
4.969	1.27665		6.247	-5.39545
4.985	1.25685		6.268	-5.39636
5.002	1.2279		6.288	-5.38525
5.018	1.24815		6.309	-5.40614
5.034	1.275		6.329	-5.37752
5.051	1.2546		6.35	-5.3616
5.067	2.3529		6.371	-5.36512
5.084	3.77085		6.391	-5.35199
5.1	4.24365		6.412	-5.32274
5.116	3.94245		6.432	-5.34321
5.133	3.32205		6.453	-5.33153
5.149	3.0111		6.474	-5.2758
5.165	2.8362		6.494	-5.2251
5.182	2.6511		6.515	-5.18859
5.198	2.4537		6.535	-5.17267
5.215	2.29875		6.556	-5.15027
5.231	2.187		6.577	-5.12998
5.247	2.07645		6.597	-5.08892
5.264	1.9803		6.618	-5.02942
5.28	1.8684		6.638	-5.00279
5.297	1.7979		6.659	-4.96887
5.313	1.77555		6.68	-4.94433
5.329	1.74375		6.7	-4.94198
5.346	1.68105		6.721	-4.87515
5.362	1.60965		6.741	-4.78989
5.379	1.55925		6.762	-4.74549
5.395	1.545		6.783	-4.70175
5.411	1.55115		6.803	-4.65085
5.428	1.55085		6.824	-4.60452
5.444	1.51215		6.844	-4.50424
5.461	1.47675		6.865	-4.4047
5.477	1.45935		6.886	-4.37716
5.493	1.4418		6.906	-4.32331
5.51	1.40805		6.927	-4.27461
5.526	1.38885		6.947	-4.169
5.542	1.3653		6.968	-3.18533
5.559	1.35825		6.989	-2.15721
5.575	1.3593		7.009	-2.28288
5.592	1.3824		7.03	-2.57416
5.608	1.3785		7.05	-2.76262
5.624	1.3572		7.071	-2.79396
5.641	1.3623		7.092	-2.77146
5.657	1.33515		7.112	-2.71145
5.674	1.305		7.133	-2.61739
5.69	1.3083		7.153	-2.56321
5.706	1.34805		7.174	-2.58361
5.723	1.3407		7.194	-2.49956
5.739	1.3026		7.215	-2.34508
5.756	1.3011		7.236	-2.21127
5.772	1.29195		7.256	-2.10518
5.788	1.3092		7.277	-1.9997
5.805	1.2831		7.297	-1.89819
5.821	1.27005		7.318	-1.76678
5.838	1.281		7.339	-1.5949
5.854	1.27095		7.359	-1.43466
5.87	1.26555		7.38	-1.27161
5.887	1.2675		7.4	-1.11977
5.903	1.2879		7.421	-0.898344
5.919	1.2789		7.442	-0.697496
5.936	1.24635		7.462	-0.494342
5.952	1.2285		7.483	-0.243559
5.969	1.21995		7.503	-0.00699897
5.985	1.2297		7.524	0.264416
6.001	1.2612		7.545	0.535803
6.018	1.2801		7.565	0.845442
6.034	1.24935		7.586	1.14847
6.051	1.2168		7.606	1.49808
6.067	1.206		7.627	1.89953
6.083	1.21935		7.648	2.29109
6.1	1.22955		7.668	2.74601
6.116	1.2348		7.689	3.26214
6.133	1.23255		7.709	3.82339
6.149	1.2282		7.73	4.44383
6.165	1.2234		7.751	5.16047
6.182	1.21545		7.771	5.93835
6.198	1.19835		7.792	6.83023
6.215	1.18635		7.812	7.89365
6.231	1.16355		7.833	9.1588
6.247	1.1787		7.854	10.5885
6.264	1.19865		7.874	12.2354
6.28	1.17195		7.895	14.0919
6.296	1.15725		7.915	16.1773
6.313	1.1715		7.936	18.4685
6.329	1.1643		7.957	21.0232
6.346	1.1319		7.977	23.7041
6.362	1.1175		7.998	26.501
6.378	1.1388		8.018	29.5175
6.395	1.13985		8.039	32.6436
6.411	1.13475		8.06	36.0122
6.428	1.16655		8.08	39.4981
6.444	1.17285		8.101	43.1291
6.46	1.1544		8.121	46.9428
6.477	1.1397		8.142	50.8923
6.493	1.1283		8.163	54.8589
6.51	1.0926		8.183	58.7011
6.526	1.0545		8.204	62.3783
6.542	1.08105		8.224	65.8565
6.559	1.07865		8.245	68.9919
6.575	1.05825		8.265	71.9246
6.592	1.07265		8.286	74.611
6.608	1.0716		8.307	77.0521
6.624	1.0578		8.327	79.4668
6.641	1.05975		8.348	81.672
6.657	1.06695		8.368	83.7358
6.673	1.04565		8.389	85.6543
6.69	1.04265		8.41	87.4732
6.706	1.0662		8.43	89.2241
6.723	1.077		8.451	90.918
6.739	1.05015		8.471	92.4356
6.755	1.04175		8.492	93.8626
6.772	1.0431		8.513	95.2528
6.788	1.0317		8.533	96.5722
6.805	1.01805		8.554	97.757
6.821	1.00125		8.574	98.8729
6.837	1.00245		8.595	99.9464
6.854	0.97875		8.616	100.886
6.87	0.96075		8.636	101.71
6.887	0.95445		8.657	102.434
6.903	0.9192		8.677	103.031
6.919	0.93945		8.698	103.548
6.936	1.5255		8.719	104.033
6.952	2.3028		8.739	104.501
6.969	2.4012		8.76	104.85
6.985	2.06895		8.78	105.19
7.001	1.7961		8.801	105.536
7.018	1.6536		8.822	105.859
7.034	1.5189		8.842	106.109
7.05	1.4229		8.863	106.485
7.067	1.3599		8.883	106.934
7.083	1.29075		8.904	107.31
7.1	1.2498		8.925	107.771
7.116	1.2354		8.945	108.278
7.132	1.18905		8.966	108.781
7.149	1.14615		8.986	109.281
7.165	1.1115		9.007	109.88
7.182	1.1232		9.028	110.501
7.198	1.0977		9.048	111.097
7.214	1.06725		9.069	111.667
7.231	1.05015		9.089	112.346
7.247	1.02435		9.11	112.951
7.264	0.99735		9.131	113.515
7.28	0.9906		9.151	114.132
7.296	0.9939		9.172	114.825
7.313	0.98025		9.192	115.511
7.329	0.9447		9.213	116.119
7.346	0.91275		9.233	116.64
7.362	0.9063		9.254	117.378
7.378	0.93		9.275	118.201
7.395	0.93075		9.295	118.83
7.411	0.90645		9.316	119.463
7.427	0.8772		9.336	120.136
7.444	0.86805		9.357	120.834
7.46	0.8832		9.378	121.539
7.477	0.8961		9.398	122.328
7.493	0.8766		9.419	123.008
7.509	0.85815		9.439	123.677
7.526	0.8814		9.46	124.468
7.542	0.8775		9.481	125.18
7.559	0.8385		9.501	125.895
7.575	0.83835		9.522	126.733
7.591	0.83115		9.542	127.507
7.608	0.8304		9.563	128.259
7.624	0.86085		9.584	129.128
7.641	0.8424		9.604	129.922
7.657	0.82455		9.625	130.613
7.673	0.81495		9.645	131.475
7.69	0.81975		9.666	132.512
7.706	0.84405		9.687	133.402
7.723	0.83805		9.707	134.254
7.739	0.81795		9.728	135.068
7.755	0.8133		9.748	135.856
7.772	0.81645		9.769	136.925
7.788	0.84705		9.79	137.85
7.804	0.8352		9.81	138.728
7.821	0.8229		9.831	139.692
7.837	0.83025		9.851	140.6
7.854	0.8238		9.872	141.647
7.87	0.81045		9.893	142.721
7.886	0.8331		9.913	143.748
7.903	0.8517		9.934	144.765
7.919	0.8409		9.954	145.772
7.936	0.86625		9.975	146.802
7.952	0.87435		9.996	147.88
7.968	0.86175		10.016	148.96
7.985	0.89235		10.037	150.058
8.001	0.90975		10.057	151.158
8.018	0.8997		10.078	152.236
8.034	0.9114		10.099	153.286
8.05	0.9264		10.119	154.501
8.067	0.9432		10.14	155.702
8.083	0.93915		10.16	156.807
8.1	0.95265		10.181	158.05
8.116	0.9927		10.202	159.271
8.132	1.0041		10.222	160.366
8.149	1.00395		10.243	161.554
8.165	1.035		10.263	162.77
8.181	1.05615		10.284	164.015
8.198	1.06815		10.304	165.352
8.214	1.0851		10.325	166.611
8.231	1.09635		10.346	167.866
8.247	1.12695		10.366	169.179
8.263	1.1799		10.387	170.53
8.28	1.19265		10.407	171.883
8.296	1.21755		10.428	173.19
8.313	1.2543		10.449	174.555
8.329	1.2966		10.469	176.074
8.345	1.34775		10.49	177.524
8.362	1.3992		10.51	178.851
8.378	1.4418		10.531	180.395
8.395	1.4697		10.552	182.048
8.411	1.50045		10.572	183.531
8.427	1.55205		10.593	185.225
8.444	1.57275		10.613	186.942
8.46	1.60485		10.634	188.475
8.477	1.6518		10.655	190.097
8.493	1.68465		10.675	191.876
8.509	1.7373		10.696	193.75
8.526	1.74615		10.716	195.496
8.542	1.75515		10.737	197.243
8.558	1.79295		10.758	199.282
8.575	1.8327		10.778	201.393
8.591	1.86855		10.799	203.483
8.608	1.88715		10.819	205.359
8.624	1.87425		10.84	207.38
8.64	1.91205		10.861	209.735
8.657	1.9599		10.881	211.919
8.673	1.9701		10.902	214.129
8.69	2.0073		10.922	216.507
8.706	2.0178		10.943	218.867
8.722	2.02275		10.964	221.192
8.739	2.0703		10.984	223.791
8.755	2.0916		11.005	226.285
8.772	2.05785		11.025	228.757
8.788	2.0538		11.046	231.167
8.804	2.06415		11.067	233.692
8.821	2.082		11.087	236.222
8.837	2.1189		11.108	238.69
8.854	2.10405		11.128	241.331
8.87	2.0829		11.149	243.945
8.886	2.10405		11.17	246.635
8.903	2.13165		11.19	249.11
8.919	2.15685		11.211	251.389
8.935	2.16585		11.231	253.834
8.952	2.1405		11.252	256.404
8.968	2.16165		11.273	258.884
8.985	2.20275		11.293	261.269
9.001	2.19765		11.314	263.504
9.017	2.2056		11.334	265.655
9.034	2.2086		11.355	267.962
9.05	2.23965		11.375	270.179
9.067	2.259		11.396	271.936
9.083	2.26095		11.417	273.589
9.099	2.2761		11.437	275.544
9.116	2.2866		11.458	277.294
9.132	2.2983		11.478	278.584
9.149	2.31735		11.499	280.26
9.165	2.35755		11.52	281.653
9.181	2.4069		11.54	282.693
9.198	2.43735		11.561	283.541
9.214	2.4612		11.581	284.575
9.231	2.4693		11.602	285.477
9.247	2.4909		11.623	286.083
9.263	2.52105		11.643	286.553
9.28	2.53635		11.664	287.079
9.296	2.5809		11.684	287.337
9.312	2.64285		11.705	287.154
9.329	2.66205		11.726	287.029
9.345	2.69295		11.746	286.937
9.362	2.76075		11.767	286.646
9.378	2.8062		11.787	286.216
9.394	2.8536		11.808	285.468
9.411	2.88075		11.829	284.724
9.427	2.92365		11.849	283.689
9.444	2.96295		11.87	282.486
9.46	2.9889		11.89	281.325
9.476	3.0633		11.911	280.015
9.493	3.13185		11.932	278.652
9.509	3.1854		11.952	277.243
9.526	3.26445		11.973	275.683
9.542	3.3504		11.993	273.845
9.558	3.41685		12.014	271.998
9.575	3.45195		12.035	270.051
9.591	3.49905		12.055	268.008
9.608	3.57585		12.076	265.767
9.624	3.6417		12.096	263.566
9.64	3.70905		12.117	261.317
9.657	3.79815		12.138	259.134
9.673	3.88035		12.158	256.904
9.689	3.96915		12.179	254.55
9.706	4.06005		12.199	251.935
9.722	4.1484		12.22	249.281
9.739	4.24725		12.241	246.819
9.755	4.33935		12.261	244.342
9.771	4.4136		12.282	241.714
9.788	4.50885		12.302	239.103
9.804	4.5885		12.323	236.434
9.821	4.6929		12.343	233.785
9.837	4.82205		12.364	231.041
9.853	4.92105		12.385	228.28
9.87	5.02635		12.405	225.578
9.886	5.12865		12.426	222.875
9.903	5.2131		12.446	220.098
9.919	5.32905		12.467	217.462
9.935	5.46705		12.488	214.876
9.952	5.6064		12.508	212.202
9.968	5.7192		12.529	209.45
9.985	5.83875		12.549	206.762
10.001	5.98095		12.57	204.358
10.017	6.12975		12.591	201.874
10.034	6.26925		12.611	199.295
10.05	6.39855		12.632	196.803
10.066	6.552		12.652	194.309
10.083	6.71715		12.673	191.736
10.099	6.8931		12.694	189.34
10.116	7.0626		12.714	186.938
10.132	7.20075		12.735	184.413
10.148	7.36665		12.755	181.958
10.165	7.5288		12.776	179.734
10.181	7.7118		12.797	177.472
10.198	7.9017		12.817	175.115
10.214	8.0727		12.838	172.905
10.23	8.23605		12.858	170.699
10.247	8.415		12.879	168.5
10.263	8.63265		12.9	166.304
10.28	8.83605		12.92	164.138
10.296	9.0234		12.941	162.09
10.312	9.2322		12.961	160.055
10.329	9.42495		12.982	157.983
10.345	9.654		13.003	156.004
10.362	9.86775		13.023	154.125
10.378	10.0983		13.044	152.03
10.394	10.3395		13.064	150.049
10.411	10.5393		13.085	148.272
10.427	10.7539		13.106	146.344
10.443	10.9974		13.126	144.512
10.46	11.2613		13.147	142.659
10.476	11.5026		13.167	140.861
10.493	11.7635		13.188	139.179
10.509	12.0303		13.209	137.391
10.525	12.2925		13.229	135.57
10.542	12.5385		13.25	133.789
10.558	12.8118		13.27	132.109
10.575	13.0823		13.291	130.38
10.591	13.3689		13.312	128.668
10.607	13.6695		13.332	127.093
10.624	13.9948		13.353	125.404
10.64	14.3261		13.373	123.704
10.657	14.6484		13.394	122.062
10.673	14.9862		13.414	120.391
10.689	15.3247		13.435	118.839
10.706	15.6674		13.456	117.225
10.722	16.0467		13.476	115.642
10.739	16.4307		13.497	114.081
10.755	16.7799		13.517	112.457
10.771	17.1417		13.538	110.902
10.788	17.524		13.559	109.421
10.804	17.9289		13.579	107.858
10.82	18.339		13.6	106.351
10.837	18.7432		13.62	104.81
10.853	19.1726		13.641	103.185
10.87	19.6095		13.662	101.743
10.886	20.0181		13.682	100.306
10.902	20.4092		13.703	98.8258
10.919	20.8506		13.723	97.3184
10.935	21.3128		13.744	95.8311
10.952	21.7523		13.765	94.4716
10.968	22.2082		13.785	93.1024
10.984	22.6783		13.806	91.6673
11.001	23.1066		13.826	90.2935
11.017	23.5352		13.847	88.9229
11.034	23.9865		13.868	87.4982
11.05	24.4294		13.888	86.1714
11.066	24.8883		13.909	84.9083
11.083	25.341		13.929	83.6468
11.099	25.7976		13.95	82.3791
11.116	26.2494		13.971	81.1379
11.132	26.6874		13.991	79.9198
11.148	27.1404		14.012	78.6665
11.165	27.5721		14.032	77.4124
11.181	28.0194		14.053	76.221
11.197	28.4838		14.074	75.0336
11.214	28.9118		14.094	73.8476
11.23	29.3715		14.115	72.7694
11.247	29.8413		14.135	71.692
11.263	30.2985		14.156	70.5571
11.279	30.7905		14.177	69.4335
11.296	31.296		14.197	68.4096
11.312	31.7892		14.218	67.3702
11.329	32.3346		14.238	66.3474
11.345	32.8603		14.259	65.3327
11.361	33.396		14.28	64.3187
11.378	33.9868		14.3	63.3446
11.394	34.566		14.321	62.3935
11.411	35.1985		14.341	61.4604
11.427	35.8968		14.362	60.5253
11.443	36.5901		14.383	59.5831
11.46	37.3282		14.403	58.667
11.476	38.1281		14.424	57.7162
11.493	38.9644		14.444	56.8427
11.509	39.8719		14.465	55.9625
11.525	40.7771		14.485	55.0713
11.542	41.7384		14.506	54.2386
11.558	42.8103		14.527	53.3972
11.574	43.9164		14.547	52.5632
11.591	45.0355		14.568	51.7489
11.607	46.2537		14.588	50.9254
11.624	47.5196		14.609	50.1135
11.64	48.7954		14.63	49.3438
11.656	50.1627		14.65	48.5547
11.673	51.6037		14.671	47.784
11.689	53.039		14.691	47.0084
11.706	54.5442		14.712	46.2176
11.722	56.0981		14.733	45.4746
11.738	57.6367		14.753	44.7537
11.755	59.3097		14.774	43.9969
11.771	60.9704		14.794	43.2676
11.788	62.638		14.815	42.564
11.804	64.3017		14.836	41.8799
11.82	66.0089		14.856	41.1666
11.837	67.7075		14.877	40.4689
11.853	69.3521		14.897	39.7772
11.87	71.0456		14.918	39.1394
11.886	72.7332		14.939	38.5048
11.902	74.3127		14.959	37.8065
11.919	75.872		14.98	37.1181
11.935	77.4121		15	36.4509
11.951	78.9179		15.021	35.8041
11.968	80.4559		15.042	35.1892
11.984	81.932		15.062	34.583
12.001	83.3008		15.083	33.9659
12.017	84.5519		15.103	33.3638
12.033	85.7843		15.124	32.771
12.05	86.9955		15.145	32.2054
12.066	88.1527		15.165	31.6504
12.083	89.1535		15.186	31.1062
12.099	90.0433		15.206	30.5468
12.115	90.9421		15.227	30.0054
12.132	91.7745		15.248	29.482
12.148	92.5635		15.268	28.959
12.165	93.2474		15.289	28.4444
12.181	93.7504		15.309	27.9316
12.197	94.1806		15.33	27.446
12.214	94.6355		15.351	26.9758
12.23	95.0674		15.371	26.5169
12.247	95.4078		15.392	26.0542
12.263	95.6662		15.412	25.5811
12.279	95.8747		15.433	25.1527
12.296	96.0241		15.453	24.7598
12.312	96.0892		15.474	24.3296
12.328	96.2092		15.495	23.895
12.345	96.2431		15.515	23.4858
12.361	96.1509		15.536	23.0863
12.378	96.087		15.556	22.71
12.394	96.0182		15.577	22.3338
12.41	95.9001		15.598	21.9658
12.427	95.7668		15.618	21.6169
12.443	95.5577		15.639	21.2467
12.46	95.338		15.659	20.9133
12.476	95.1697		15.68	20.6175
12.492	95.0305		15.701	20.3155
12.509	94.8987		15.721	19.9726
12.525	94.7813		15.742	19.6642
12.542	94.6896		15.762	19.3498
12.558	94.7269		15.783	19.0589
12.574	94.7796		15.804	18.782
12.591	94.8268		15.824	18.5043
12.607	94.9961		15.845	18.237
12.624	95.2531		15.865	17.9601
12.64	95.6819		15.886	17.7236
12.656	96.1963		15.907	17.4589
12.673	96.8516		15.927	17.1841
12.689	97.7023		15.948	16.9493
12.705	98.6929		15.968	16.7421
12.722	99.8537		15.989	16.5258
12.738	101.252		16.01	16.2792
12.755	102.945		16.03	16.055
12.771	104.901		16.051	15.8486
12.787	107.122		16.071	15.6366
12.804	109.548		16.092	15.4326
12.82	112.364		16.113	15.24
12.837	115.553		16.133	15.0253
12.853	119.031		16.154	14.8292
12.869	122.835		16.174	14.6499
12.886	127.013		16.195	14.4254
12.902	131.504		16.216	14.2361
12.919	136.381		16.236	14.062
12.935	141.617		16.257	13.8849
12.951	147.175		16.277	13.7265
12.968	152.877		16.298	13.5628
12.984	158.989		16.319	13.3722
13.001	165.621		16.339	13.1988
13.017	172.222		16.36	13.0395
13.033	179.134		16.38	12.8716
13.05	186.285		16.401	12.6897
13.066	193.459		16.422	12.5159
13.083	200.851		16.442	12.3307
13.099	208.355		16.463	12.1565
13.115	215.783		16.483	12.0015
13.132	223.241		16.504	11.8292
13.148	230.701		16.524	11.6513
13.164	238.106		16.545	11.5203
13.181	245.27		16.566	11.3739
13.197	252.235		16.586	11.1662
13.214	259.015		16.607	11.0023
13.23	265.537		16.627	10.8669
13.246	271.593		16.648	10.709
13.263	277.556		16.669	10.5197
13.279	283.346		16.689	10.385
13.296	288.426		16.71	10.2599
13.312	293.133		16.73	10.0485
13.328	297.454		16.751	9.85549
13.345	301.411		16.772	9.69415
13.361	305.23		16.792	9.53831
13.378	308.37		16.813	9.38838
13.394	311.123		16.833	9.23284
13.41	313.47		16.854	9.0947
13.427	315.314		16.875	8.94286
13.443	316.805		16.895	8.78665
13.46	318.013		16.916	8.62972
13.476	318.794		16.936	8.45168
13.492	319.188		16.957	8.31575
13.509	319.378		16.978	8.16775
13.525	319.259		16.998	8.00651
13.541	318.783		17.019	7.84167
13.558	317.999		17.039	7.66167
13.574	316.897		17.06	7.50642
13.591	315.825		17.081	7.36424
13.607	314.548		17.101	7.2223
13.623	312.902		17.122	7.05954
13.64	311.096		17.142	6.8989
13.656	309.123		17.163	6.77792
13.673	306.757		17.184	6.65766
13.689	304.338		17.204	6.49941
13.705	301.934		17.225	6.34481
13.722	299.287		17.245	6.18717
13.738	296.282		17.266	6.07179
13.755	293.207		17.287	5.95158
13.771	290.209		17.307	5.79552
13.787	286.884		17.328	5.65066
13.804	283.706		17.348	5.49729
13.82	280.21		17.369	5.38113
13.837	276.679		17.39	5.22534
13.853	273.275		17.41	5.05364
13.869	269.5		17.431	4.92589
13.886	265.658		17.451	4.82036
13.902	262.115		17.472	4.69281
13.918	258.531		17.493	4.55382
13.935	254.541		17.513	4.4519
13.951	250.547		17.534	4.3274
13.968	246.76		17.554	4.19795
13.984	242.949		17.575	4.06819
14	238.876		17.595	3.9444
14.017	234.878		17.616	3.85029
14.033	230.887		17.637	3.73501
14.05	226.883		17.657	3.61598
14.066	222.802		17.678	3.48827
14.082	218.736		17.698	3.37498
14.099	214.724		17.719	3.27986
14.115	210.771		17.74	3.17205
14.132	206.887		17.76	3.05452
14.148	202.946		17.781	2.9603
14.164	198.898		17.801	2.87233
14.181	194.916		17.822	2.78186
14.197	191.223		17.843	2.69498
14.214	187.259		17.863	2.59692
14.23	183.423		17.884	2.46965
14.246	179.767		17.904	2.38965
14.263	175.925		17.925	2.32457
14.279	172.096		17.946	2.27418
14.295	168.435		17.966	2.16587
14.312	164.862		17.987	2.07877
14.328	161.269		18.007	1.99688
14.345	157.689		18.028	1.92287
14.361	154.273		18.049	1.8363
14.377	150.769		18.069	1.7521
14.394	147.186		18.09	1.67937
14.41	143.753		18.11	1.60404
14.427	140.442		18.131	1.53064
14.443	137.265		18.152	1.4798
14.459	134.018		18.172	1.43325
14.476	130.786		18.193	1.3811
14.492	127.594		18.213	1.31078
14.509	124.446		18.234	1.25479
14.525	121.411		18.255	1.20634
14.541	118.404		18.275	1.12879
14.558	115.531		18.296	1.08351
14.574	112.711		18.316	1.04397
14.591	109.835		18.337	1.00887
14.607	107.071		18.358	0.965972
14.623	104.381		18.378	0.92583
14.64	101.719		18.399	0.866954
14.656	99.1524		18.419	0.806854
14.672	96.6384		18.44	0.737689
14.689	94.1443		18.461	0.710241
14.705	91.6178		18.481	0.699834
14.722	89.2129		18.502	0.686521
14.738	86.9068		18.522	0.63922
14.754	84.6062		18.543	0.593488
14.771	82.3717		18.563	0.594175
14.787	80.1985		18.584	0.584582
14.804	77.976		18.605	0.56566
14.82	75.8065		18.625	0.540528
14.836	73.8487		18.646	0.515906
14.853	71.9073		18.666	0.498721
14.869	69.9934		18.687	0.499671
14.886	68.0974		18.708	0.498171
14.902	66.2286		18.728	0.503368
14.918	64.3764		18.749	0.508513
14.935	62.6242		18.769	0.470473
14.951	60.9651		18.79	0.451636
14.968	59.2822		18.811	0.469729
14.984	57.6241		18.831	0.4759
15	56.0508		18.852	0.510415
15.017	54.4901		18.872	0.532129
15.033	52.9663		18.893	0.513361
15.049	51.5175		18.914	0.536159
15.066	50.0909		18.934	0.531983
15.082	48.6994		18.955	0.533036
15.099	47.3642		18.975	0.578264
15.115	46.0748		18.996	0.619742
15.131	44.7803		19.017	0.632523
15.148	43.5466		19.037	0.638242
15.164	42.3605		19.058	0.661349
15.181	41.1747		19.078	0.692496
15.197	40.0551		19.099	0.740644
15.213	38.9468		19.12	0.780714
15.23	37.8483		19.14	0.77261
15.246	36.8268		19.161	0.810429
15.263	35.8535		19.181	0.820517
15.279	34.8959		19.202	0.860444
15.295	33.9245		19.223	0.914529
15.312	32.9673		19.243	0.936577
15.328	32.0583		19.264	0.957181
15.345	31.1842		19.284	1.01401
15.361	30.3567		19.305	1.07527
15.377	29.5275		19.326	1.14285
15.394	28.7109		19.346	1.21829
15.41	27.922		19.367	1.27871
15.426	27.213		19.387	1.31747
15.443	26.5122		19.408	1.38735
15.459	25.776		19.429	1.47565
15.476	25.0962		19.449	1.5693
15.492	24.4362		19.47	1.65131
15.508	23.7589		19.49	1.77209
15.525	23.1355		19.511	1.91053
15.541	22.5685		19.532	2.00365
15.558	21.9717		19.552	2.10478
15.574	21.3797		19.573	2.25072
15.59	20.8336		19.593	2.37725
15.607	20.3031		19.614	2.55319
15.623	19.7856		19.634	2.74522
15.64	19.2651		19.655	2.92193
15.656	18.7711		19.676	3.11154
15.672	18.2751		19.696	3.31784
15.689	17.7872		19.717	3.60353
15.705	17.3613		19.737	3.88869
15.722	16.9657		19.758	4.12189
15.738	16.576		19.779	4.3985
15.754	16.1514		19.799	4.7425
15.771	15.7236		19.82	5.07878
15.787	15.3482		19.84	5.36707
15.803	14.9997		19.861	5.69564
15.82	14.6494		19.882	6.10094
15.836	14.3102		19.902	6.42266
15.853	13.9587		19.923	6.84179
15.869	13.6089		19.943	7.20283
15.885	13.304		19.964	7.59534
15.902	12.9981		19.985	8.06065
15.918	12.689		20.005	8.39808
15.935	12.414		20.026	8.7049
15.951	12.1593		20.046	9.05593
15.967	11.905		20.067	9.37943
15.984	11.6601		20.088	9.754
16	11.4238		20.108	10.1238
16.017	11.1645		20.129	10.5101
16.033	10.9543		20.149	10.6802
16.049	10.7664		20.17	10.9023
16.066	10.5435		20.191	11.167
16.082	10.3369		20.211	11.2937
16.099	10.1478		20.232	11.4475
16.115	9.97905		20.252	11.6039
16.131	9.7851		20.273	11.7085
16.148	9.61275		20.294	11.8689
16.164	9.4569		20.314	11.9009
16.18	9.32445		20.335	11.8717
16.197	9.15915		20.355	11.87
16.213	8.97975		20.376	11.8697
16.23	8.8452		20.397	11.7691
16.246	8.72865		20.417	11.7904
16.262	8.61945		20.438	11.5679
16.279	8.4918		20.458	11.2805
16.295	8.3433		20.479	11.1032
16.312	8.24265		20.5	10.9038
16.328	8.1585		20.52	10.4828
16.344	8.0601		20.541	10.2386
16.361	7.98735		20.561	10.2143
16.377	7.9095		20.582	9.78788
16.394	7.848		20.603	9.39969
16.41	7.76985		20.623	9.15374
16.426	7.69455		20.644	8.76316
16.443	7.60995		20.664	8.53471
16.459	7.52325		20.685	8.11876
16.476	7.46175		20.705	7.8702
16.492	7.40355		20.726	7.60696
16.508	7.3554		20.747	7.22739
16.525	7.32975		20.767	6.90224
16.541	7.28565		20.788	6.55206
16.557	7.25115		20.808	6.3157
16.574	7.22445		20.829	6.00793
16.59	7.18755		20.85	5.74449
16.607	7.16865		20.87	5.55539
16.623	7.14915		20.891	5.27521
16.639	7.1355		20.911	5.03284
16.656	7.1214		20.932	4.77173
16.672	7.10025		20.953	4.49854
16.689	7.1007		20.973	4.29679
16.705	7.0878		20.994	4.12976
16.721	7.0845		21.014	3.91567
16.738	7.0785		21.035	3.65591
16.754	7.05135		21.056	3.50666
16.771	7.0449		21.076	3.44687
16.787	7.0428		21.097	3.31302
16.803	7.03185		21.117	3.18629
16.82	7.03335		21.138	3.07846
16.836	7.01895		21.159	3.02525
16.853	6.98325		21.179	2.96271
16.869	6.98355		21.2	2.89249
16.885	7.0068		21.22	2.84858
16.902	6.99555		21.241	2.80039
16.918	6.9711		21.262	2.80881
16.934	6.9996		21.282	2.83205
16.951	7.03335		21.303	2.79972
16.967	7.0293		21.323	2.83249
16.984	7.023		21.344	2.86828
17	7.01175		21.365	2.88417
17.016	7.00365		21.385	2.90124
17.033	7.00065		21.406	2.96464
17.049	7.02165		21.426	3.07306
17.066	7.02		21.447	3.15085
17.082	7.008		21.468	3.17938
17.098	6.98385		21.488	3.19043
17.115	6.9801		21.509	3.25531
17.131	6.9795		21.529	3.32455
17.148	6.96705		21.55	3.40551
17.164	6.96945		21.571	3.51172
17.18	6.954		21.591	3.56242
17.197	6.94125		21.612	3.58101
17.213	6.95115		21.632	3.64696
17.23	6.9426		21.653	3.71418
17.246	6.9102		21.673	3.73721
17.262	6.9051		21.694	3.80703
17.279	6.9108		21.715	3.84956
17.295	6.90255		21.735	3.82843
17.311	6.8724		21.756	3.85313
17.328	6.83145		21.776	3.91111
17.344	6.822		21.797	3.92234
17.361	6.82665		21.818	3.90916
17.377	6.8058		21.838	3.90201
17.393	6.7785		21.859	3.91354
17.41	6.76515		21.879	3.94282
17.426	6.7521		21.9	3.91201
17.443	6.73755		21.921	3.93245
17.459	6.73695		21.941	3.94054
17.475	6.69465		21.962	3.86002
17.492	6.6471		21.982	3.81444
17.508	6.61965		22.003	3.79375
17.525	6.621		22.024	3.7468
17.541	6.6105		22.044	3.64135
17.557	6.59595		22.065	3.59473
17.574	6.5598		22.085	3.54638
17.59	6.5235		22.106	3.4941
17.607	6.49845		22.127	3.42178
17.623	6.4692		22.147	3.35255
17.639	6.44565		22.168	3.2751
17.656	6.42765		22.188	3.24439
17.672	6.4128		22.209	3.14333
17.688	6.36855		22.23	3.12321
17.705	6.34065		22.25	3.05868
17.721	6.3282		22.271	2.89634
17.738	6.297		22.291	2.78541
17.754	6.2694		22.312	2.73259
17.77	6.23805		22.333	2.63913
17.787	6.20715		22.353	2.55372
17.803	6.17835		22.374	2.44652
17.82	6.14145		22.394	2.35167
17.836	6.14715		22.415	2.22782
17.852	6.11055		22.436	2.128
17.869	6.04305		22.456	2.06979
17.885	6.0261		22.477	2.00982
17.902	6.0309		22.497	1.92739
17.918	6.00015		22.518	1.83209
17.934	5.95215		22.539	1.73987
17.951	5.91255		22.559	1.64659
17.967	5.90865		22.58	1.56529
17.984	5.8827		22.6	1.47233
18	5.82555		22.621	1.38264
18.016	5.79945		22.642	1.28941
18.033	5.8041		22.662	1.24697
18.049	5.80515		22.683	1.18055
18.065	5.7639		22.703	1.06686
18.082	5.70195		22.724	0.95776
18.098	5.6943		22.744	0.912396
18.115	5.68095		22.765	0.859302
18.131	5.6325		22.786	0.784511
18.147	5.6286		22.806	0.702705
18.164	5.6388		22.827	0.613061
18.18	5.631		22.847	0.552641
18.197	5.5986		22.868	0.470189
18.213	5.541		22.889	0.387509
18.229	5.54835		22.909	0.357627
18.246	5.54415		22.93	0.297569
18.262	5.4882		22.95	0.236948
18.279	5.48535		22.971	0.177587
18.295	5.46855		22.992	0.129692
18.311	5.42385		23.012	0.0782035
18.328	5.4195		23.033	0.0378087
18.344	5.40045		23.053	-0.0135607
18.361	5.38725		23.074	-0.0888184
18.377	5.3754		23.095	-0.141009
18.393	5.35305		23.115	-0.190819
18.41	5.3265		23.136	-0.234907
18.426	5.32005		23.156	-0.259957
18.442	5.33085		23.177	-0.310039
18.459	5.32455		23.198	-0.386242
18.475	5.3229		23.218	-0.406032
18.492	5.3019		23.239	-0.433636
18.508	5.2605		23.259	-0.480054
18.524	5.2461		23.28	-0.506286
18.541	5.22465		23.301	-0.561721
18.557	5.1999		23.321	-0.610884
18.574	5.1939		23.342	-0.611235
18.59	5.17125		23.362	-0.632079
18.606	5.14185		23.383	-0.655446
18.623	5.13975		23.404	-0.696878
18.639	5.1345		23.424	-0.746437
18.656	5.1225		23.445	-0.768277
18.672	5.1006		23.465	-0.798352
18.688	5.07285		23.486	-0.823042
18.705	5.05515		23.507	-0.827786
18.721	5.07525		23.527	-0.802027
18.738	5.06235		23.548	-0.824853
18.754	5.0463		23.568	-0.917197
18.77	5.03085		23.589	-0.930613
18.787	5.0151		23.61	-0.954167
18.803	5.0016		23.63	-0.966214
18.819	4.9749		23.651	-0.966849
18.836	4.97445		23.671	-0.989142
18.852	4.98435		23.692	-0.994001
18.869	4.96215		23.713	-0.996402
18.885	4.94535		23.733	-0.989641
18.901	4.9458		23.754	-1.00364
18.918	4.91475		23.774	-1.04596
18.934	4.9131		23.795	-1.07006
18.951	4.90665		23.815	-1.07514
18.967	4.88295		23.836	-1.08763
18.983	4.8804		23.857	-1.08775
19	4.87395		23.877	-1.08667
19.016	4.85325		23.898	-1.09364
19.033	4.833		23.918	-1.09411
19.049	4.8312		23.939	-1.12657
19.065	4.824		23.96	-1.12254
19.082	4.8111		23.98	-1.10242
19.098	4.80765		24.001	-1.09991
19.115	4.79475		24.021	-1.12494
19.131	4.81365		24.042	-1.16074
19.147	4.83075		24.063	-1.15539
19.164	4.815		24.083	-1.13184
19.18	4.79565		24.104	-1.10715
19.196	4.7802		24.124	-1.0946
19.213	4.7589		24.145	-1.11158
19.229	4.7511		24.166	-1.13372
19.246	4.76175		24.186	-1.14103
19.262	4.79055		24.207	-1.11264
19.278	4.7751		24.227	-1.12118
19.295	4.7601		24.248	-1.10361
19.311	4.7502		24.269	-1.1262
19.328	4.7442		24.289	-1.11851
19.344	4.7268		24.31	-1.12075
19.36	4.7184		24.33	-1.14505
19.377	4.7166		24.351	-1.17534
19.393	4.71585		24.372	-1.15464
19.41	4.71375		24.392	-1.13254
19.426	4.7124		24.413	-1.12795
19.442	4.7226		24.433	-1.13403
19.459	4.7244		24.454	-1.15219
19.475	4.73235		24.475	-1.19072
19.492	4.7253		24.495	-1.19511
19.508	4.71		24.516	-1.20524
19.524	4.68975		24.536	-1.20812
19.541	4.68705		24.557	-1.20008
19.557	4.6764		24.578	-1.23584
19.573	4.6695		24.598	-1.25188
19.59	4.69155		24.619	-1.26918
19.606	4.7064		24.639	-1.27292
19.623	4.6971		24.66	-1.25601
19.639	4.65885		24.681	-1.29693
19.655	4.65645		24.701	-1.33842
19.672	4.6449		24.722	-1.34836
19.688	4.6293		24.742	-1.37037
19.705	4.6167		24.763	-1.40953
19.721	4.5744		24.783	-1.44622
19.737	4.5693		24.804	-1.47123
19.754	4.5897		24.825	-1.49813
19.77	4.5786		24.845	-1.51206
19.787	4.55985		24.866	-1.52713
19.803	4.53855		24.886	-1.56033
19.819	4.503		24.907	-1.59647
19.836	4.49985		24.928	-1.62859
19.852	4.51785		24.948	-1.64612
19.869	4.51335		24.969	-1.67602
19.885	4.5054
19.901	4.48665
19.918	4.47795
19.934	4.47765
19.95	4.4529
19.967	4.44465
19.983	4.41885
20	4.3857
20.016	4.3881
20.032	4.39545
20.049	4.38465
20.065	4.37145
20.082	4.34235
20.098	4.3227
20.114	4.3125
20.131	4.32315
20.147	4.3332
20.164	4.32015
20.18	4.2999
20.196	4.27935
20.213	4.29495
20.229	4.2906
20.246	4.28115
20.262	4.27125
20.278	4.2636
20.295	4.26225
20.311	4.2501
20.327	4.239
20.344	4.21455
20.36	4.21005
20.377	4.20885
20.393	4.19685
20.409	4.1763
20.426	4.15095
20.442	4.143
20.459	4.14795
20.475	4.15635
20.491	4.14525
20.508	4.12305
20.524	4.13415
20.541	4.1022
20.557	4.0554
20.573	4.0728
20.59	4.0608
20.606	4.0401
20.623	4.0335
20.639	4.00275
20.655	3.96615
20.672	3.95295
20.688	3.9621
20.704	3.94005
20.721	3.91485
20.737	3.91665
20.754	3.8925
20.77	3.8601
20.786	3.84135
20.803	3.8391
20.819	3.84015
20.836	3.81405
20.852	3.8028
20.868	3.79755
20.885	3.75195
20.901	3.72705
20.918	3.74235
20.934	3.7296
20.95	3.71145
20.967	3.6885
20.983	3.6759
21	3.66945
21.016	3.67275
21.032	3.6489
21.049	3.6135
21.065	3.58635
21.081	3.56775
21.098	3.5799
21.114	3.5661
21.131	3.5487
21.147	3.53115
21.163	3.49905
21.18	3.47265
21.196	3.4458
21.213	3.43725
21.229	3.42855
21.245	3.38625
21.262	3.3582
21.278	3.3444
21.295	3.30375
21.311	3.2685
21.327	3.2571
21.344	3.2256
21.36	3.19575
21.377	3.1677
21.393	3.1074
21.409	3.08655
21.426	3.07545
21.442	3.0306
21.458	2.98995
21.475	2.9553
21.491	2.91615
21.508	2.862
21.524	2.8236
21.54	2.81685
21.557	2.7993
21.573	2.739
21.59	2.70525
21.606	2.6658
21.622	2.6019
21.639	2.56785
21.655	2.54835
21.672	2.54055
21.688	2.5137
21.704	2.51325
21.721	2.4732
21.737	2.41395
21.754	2.3931
21.77	2.3697
21.786	2.34285
21.803	2.2845
21.819	2.24205
21.835	2.2323
21.852	2.20365
21.868	2.17935
21.885	2.1639
21.901	2.13915
21.917	2.09265
21.934	2.0586
21.95	2.05545
21.967	2.02215
21.983	1.99755
21.999	1.9887
22.016	1.9638
22.032	1.9488
22.049	1.9149
22.065	1.8675
22.081	1.84515
22.098	1.8348
22.114	1.81785
22.131	1.80585
22.147	1.79985
22.163	1.7805
22.18	1.7523
22.196	1.74015
22.212	1.7304
22.229	1.7151
22.245	1.66575
22.262	1.67355
22.278	1.692
22.294	1.6602
22.311	1.65195
22.327	1.6488
22.344	1.64475
22.36	1.6413
22.376	1.6215
22.393	1.5894
22.409	1.57455
22.426	1.5822
22.442	1.5774
22.458	1.5483
22.475	1.53225
22.491	1.52445
22.508	1.52655
22.524	1.52205
22.54	1.5108
22.557	1.5015
22.573	1.49565
22.589	1.46505
22.606	1.43055
22.622	1.4232
22.639	1.40115
22.655	1.3878
22.671	1.40325
22.688	1.40295
22.704	1.3629
22.721	1.3518
22.737	1.3572
22.753	1.3545
22.77	1.35465
22.786	1.3257
22.803	1.2885
22.819	1.2768
22.835	1.2642
22.852	1.24755
22.868	1.2399
22.885	1.22835
22.901	1.1925
22.917	1.15515
22.934	1.1526
22.95	1.1571
22.966	1.12785
22.983	1.07715
22.999	1.05375
23.016	1.0563
23.032	1.05345
23.048	1.02345
23.065	0.99765
23.081	1.0044
23.098	0.9945
23.114	0.93465
23.13	0.90075
23.147	0.88515
23.163	0.8742
23.18	0.8682
23.196	0.84735
23.212	0.82635
23.229	0.79965
23.245	0.79365
23.262	0.78
23.278	0.7623
23.294	0.73185
23.311	0.70815
23.327	0.71355
23.343	0.699
23.36	0.6801
23.376	0.64875
23.393	0.6174
23.409	0.60375
23.425	0.58755
23.442	0.5553
23.458	0.49695
23.475	0.4779
23.491	0.4848
23.507	0.47265
23.524	0.4662
23.54	0.43155
23.557	0.40695
23.573	0.4038
23.589	0.3783
23.606	0.37095
23.622	0.3624
23.639	0.3342
23.655	0.3237
23.671	0.3126
23.688	0.28815
23.704	0.27975
23.72	0.26985
23.737	0.26445
23.753	0.2493
23.77	0.2184
23.786	0.21075
23.802	0.2022
23.819	0.18045
23.835	0.1719
23.852	0.1683
23.868	0.1479
23.884	0.1272
23.901	0.1218
23.917	0.1263
23.934	0.1029
23.95	0.08145
23.966	0.05445
23.983	0.0477
23.999	0.05175
24.016	0.0315
24.032	0.0261
24.048	0.00165
24.065	-0.0258
24.081	-0.02025
24.097	-0.00195
24.114	-0.0192
24.13	-0.0387
24.147	-0.02025
24.163	-0.03495
24.179	-0.05085
24.196	-0.03315
24.212	-0.02235
24.229	-0.0396
24.245	-0.0657
24.261	-0.08685
24.278	-0.0966
24.294	-0.0987
24.311	-0.1179
24.327	-0.1287
24.343	-0.13635
24.36	-0.1422
24.376	-0.1662
24.393	-0.18315
24.409	-0.1728
24.425	-0.1785
24.442	-0.16215
24.458	-0.15795
24.474	-0.2094
24.491	-0.23175
24.507	-0.22815
24.524	-0.2436
24.54	-0.23415
24.556	-0.2454
24.573	-0.2571
24.589	-0.27195
24.606	-0.2982
24.622	-0.31935
24.638	-0.33135
24.655	-0.3282
24.671	-0.3201
24.688	-0.34725
24.704	-0.35925
24.72	-0.3315
24.737	-0.35865
24.753	-0.38265
24.77	-0.39045
24.786	-0.42435
24.802	-0.4227
24.819	-0.4245
24.835	-0.43125
24.851	-0.40155
24.868	-0.39555
24.884	-0.42795
24.901	-0.4314
24.917	-0.43455
24.933	-0.46065
24.95	-0.48195
24.966	-0.44715
24.983	-0.42555
